# Supplementary material for: 1-[2-(2-Oxo-1,3-oxazolidin-3-yl)eth­yl]-4-phenyl-1H-1,5-benzodiazepin-2(3H)-one
Source: Acta Crystallogr Sect E Struct Rep Online. 2010 Jul 21;66(Pt 8):o2080. doi: 10.1107/S160053681002828X (PMC3007442; doi:10.1107/S160053681002828X)
Supplement: Supplementary file 2 [file e-66-o2080-Isup2.hkl]

# 
# h,k,l, Fc-squared, Fo-squared, sigma(Fo-squared) and status flag 
# 
data_I
_shelx_title '  P212121  1486 Friedel pairs' 
_shelx_refln_list_code          4 
_shelx_F_calc_maximum      191.06 
_exptl_crystal_F_000       736.00 
_reflns_d_resolution_high  0.7921 
 
loop_ 
 _symmetry_equiv_pos_as_xyz 
 'x, y, z' 
 '-x+1/2, -y, z+1/2' 
 'x+1/2, -y+1/2, -z' 
 '-x, y+1/2, -z+1/2' 
 
_cell_length_a     9.0163 
_cell_length_b    11.6671 
_cell_length_c    16.2019 
_cell_angle_alpha  90.000 
_cell_angle_beta   90.000 
_cell_angle_gamma  90.000 
 
_shelx_F_squared_multiplier     1.000 
 
loop_ 
 _refln_index_h 
 _refln_index_k 
 _refln_index_l 
 _refln_F_squared_calc 
 _refln_F_squared_meas 
 _refln_F_squared_sigma 
 _refln_observed_status 
   2   0   0     1395.57     1219.24     22.72 o 
   4   0   0      660.98      711.41     18.34 o 
   6   0   0      364.32      366.55     12.10 o 
   8   0   0       49.40       64.86     19.81 o 
  10   0   0        9.47       13.33      6.96 o 
   1   1   0    11288.39     8549.07    714.95 o 
   2   1   0     1867.46     1892.31     24.56 o 
   3   1   0     2117.59     2012.10     37.37 o 
   4   1   0     2920.38     3018.10     48.06 o 
   5   1   0     1335.07     1365.95     23.48 o 
   6   1   0       78.36       81.82      3.84 o 
   7   1   0       23.93       22.54      2.76 o 
   8   1   0      156.04      149.58      6.98 o 
   9   1   0       61.76       71.56      7.27 o 
  10   1   0        5.93        0.12      4.38 o 
  11   1   0        1.67        2.94      4.86 o 
   0   2   0      928.20      855.84     13.95 o 
   1   2   0     3889.51     3606.29     42.32 o 
   2   2   0     1140.77     1131.21     15.26 o 
   3   2   0       31.25       32.08      2.05 o 
   4   2   0     2606.12     2726.59     61.24 o 
   5   2   0     1971.05     2122.96     35.09 o 
   6   2   0      108.84      103.06      4.32 o 
   7   2   0       77.53       78.76      4.11 o 
   8   2   0      114.97      103.96      6.11 o 
   9   2   0       63.52       60.99      7.03 o 
  10   2   0        4.15        5.65      4.65 o 
  11   2   0       31.03       34.90     14.66 o 
   1   3   0       12.32       14.14      0.93 o 
   2   3   0      427.59      418.65      6.56 o 
   3   3   0      313.39      312.22      7.97 o 
   4   3   0      142.64      116.98      4.81 o 
   5   3   0      576.93      647.40     15.05 o 
   6   3   0      195.32      183.02      7.08 o 
   7   3   0      166.95      149.59     10.44 o 
   8   3   0       78.35       82.15      5.67 o 
   9   3   0       59.65       60.28      7.05 o 
  10   3   0       16.42        2.43      4.37 o 
  11   3   0        0.89       -3.40      4.67 o 
   0   4   0      681.01      661.60     13.72 o 
   1   4   0      234.43      235.49      4.39 o 
   2   4   0      520.35      510.86      9.88 o 
   3   4   0       26.99       35.05      3.76 o 
   4   4   0      131.68      118.07      4.54 o 
   5   4   0        3.63        2.32      2.20 o 
   6   4   0       66.23       64.17      3.57 o 
   7   4   0      197.48      198.33      8.13 o 
   8   4   0        4.31        0.87      2.93 o 
   9   4   0      136.38      154.56     27.49 o 
  10   4   0        4.83        8.78      4.85 o 
   1   5   0      901.43      959.50     13.78 o 
   2   5   0      711.04      752.57     13.96 o 
   3   5   0       13.69       19.91      2.18 o 
   4   5   0      129.71      137.28      5.49 o 
   5   5   0       24.09       26.60      2.85 o 
   6   5   0      438.66      437.26     13.97 o 
   7   5   0       36.29       42.39      9.07 o 
   8   5   0      111.76      125.90      7.22 o 
   9   5   0       67.62       74.91      7.93 o 
  10   5   0        0.17        7.16      5.32 o 
   0   6   0     1968.56     2073.62     39.56 o 
   1   6   0       19.88       17.08      1.80 o 
   2   6   0        2.18        2.58      1.33 o 
   3   6   0       21.49       23.50      2.48 o 
   4   6   0       27.46       27.43      3.20 o 
   5   6   0      202.50      227.62      7.10 o 
   6   6   0       26.78       29.33      4.20 o 
   7   6   0       44.26       47.53      5.39 o 
   8   6   0       14.58       13.96      4.31 o 
   9   6   0        3.96        3.81      4.46 o 
  10   6   0        0.04       -0.61      4.80 o 
   1   7   0       75.80       86.56      3.52 o 
   2   7   0        2.69        1.17      1.70 o 
   3   7   0      192.43      178.16      5.97 o 
   4   7   0      132.43      131.03      7.36 o 
   5   7   0      138.17      135.86     10.28 o 
   6   7   0      239.29      249.12      9.59 o 
   7   7   0       39.57       52.47      5.29 o 
   8   7   0       23.01       31.66      4.81 o 
   9   7   0        2.22        3.09      4.66 o 
  10   7   0        1.08        4.66      7.27 o 
   0   8   0        9.46        5.96      3.10 o 
   1   8   0       96.15       88.84      4.21 o 
   2   8   0        0.20        1.95      1.74 o 
   3   8   0       98.65       85.27      6.85 o 
   4   8   0        8.99       10.35      3.28 o 
   5   8   0      401.04      409.06     12.62 o 
   6   8   0      145.24      142.48      7.56 o 
   7   8   0        6.88        8.24      3.65 o 
   8   8   0        0.62       -2.21      3.17 o 
   9   8   0        0.34        4.66      4.99 o 
   1   9   0       57.53       62.56      3.96 o 
   2   9   0       50.00       41.68      3.38 o 
   3   9   0       68.89       62.66      5.23 o 
   4   9   0        2.36        0.79      2.97 o 
   5   9   0       99.11       91.32      6.31 o 
   6   9   0       27.97       35.80      7.27 o 
   7   9   0        0.00       -3.07      3.07 o 
   8   9   0        0.32       -1.83      3.80 o 
   9   9   0       28.20       36.01      9.85 o 
   0  10   0      155.89      181.80      9.57 o 
   1  10   0      382.48      372.78      9.85 o 
   2  10   0       33.14       30.31      4.29 o 
   3  10   0       94.25       88.06      8.08 o 
   4  10   0        0.42       -0.03      3.02 o 
   5  10   0      194.74      181.06     10.10 o 
   6  10   0       50.52       53.17      6.24 o 
   7  10   0        0.00        3.86      3.89 o 
   8  10   0       15.97       18.87      5.29 o 
   1  11   0      125.60      120.91      6.98 o 
   2  11   0        0.03        0.55      2.94 o 
   3  11   0       30.36       27.99      4.49 o 
   4  11   0       72.28       74.61      6.31 o 
   5  11   0        0.83        1.05      3.53 o 
   6  11   0        0.03        1.00      3.48 o 
   7  11   0        9.12        4.89      4.19 o 
   0  12   0      167.50      129.91     13.60 o 
   1  12   0        0.89        2.17      4.02 o 
   2  12   0       53.88       66.01      7.63 o 
   3  12   0        1.71        6.06      4.61 o 
   4  12   0        1.05       -0.39      3.99 o 
   5  12   0       20.55       14.87      5.54 o 
   6  12   0        3.10        0.28      4.77 o 
   1  13   0        4.90        7.32      4.75 o 
   2  13   0       11.66       12.89      5.29 o 
   3  13   0        0.58        2.45      4.46 o 
   4  13   0        2.68        7.41      4.84 o 
   5  13   0        0.77        6.24      5.07 o 
   0  14   0        2.55       -0.03      6.16 o 
   1  14   0        0.30       -5.15      5.15 o 
   2  14   0        0.11       -0.95      4.46 o 
   3  14   0        0.11       -1.04      5.60 o 
   2   0   1     7402.98     6757.56    100.81 o 
   3   0   1       40.86       41.97      3.10 o 
   4   0   1      669.97      648.98     13.80 o 
   5   0   1      600.35      615.86     11.98 o 
   6   0   1       42.88       40.12      3.04 o 
   7   0   1      159.60      160.06      5.67 o 
   8   0   1       50.01       56.54      4.77 o 
   9   0   1       73.19       62.63      6.96 o 
  10   0   1        3.60        0.98      5.69 o 
  11   0   1        6.15        6.44      5.15 o 
   1   1   1     2423.31     2157.24     22.53 o 
   2   1   1     3354.28     3203.53     30.14 o 
   3   1   1      495.37      465.26      9.68 o 
   4   1   1      149.93      165.81      3.78 o 
   5   1   1      281.72      285.05      5.73 o 
   6   1   1      544.92      538.70      7.98 o 
   7   1   1       44.98       40.07      2.27 o 
   8   1   1       63.92       71.87      3.31 o 
   9   1   1       20.82       18.10      3.74 o 
  10   1   1       33.61       32.13      4.39 o 
  11   1   1        1.94        3.53      3.61 o 
   1   2   1     3331.98     3114.19     26.01 o 
   2   2   1     6010.14     5775.81     51.60 o 
   3   2   1     1214.12     1153.56     12.87 o 
   4   2   1       66.80       63.87      2.02 o 
   5   2   1       19.47       21.36      1.93 o 
   6   2   1      268.71      288.92      6.31 o 
   7   2   1      190.69      186.26      4.33 o 
   8   2   1      103.30       87.46      4.70 o 
   9   2   1       42.36       42.59      7.48 o 
  10   2   1       10.20       11.11      3.55 o 
  11   2   1        9.03        7.54      3.77 o 
   0   3   1      793.00      810.92      9.69 o 
   1   3   1     2108.03     1992.61     15.87 o 
   2   3   1     3901.93     3770.81     35.62 o 
   3   3   1      100.68       99.01      2.65 o 
   4   3   1        3.58        2.26      1.01 o 
   5   3   1       59.74       56.98      2.40 o 
   6   3   1       60.49       55.81      2.54 o 
   7   3   1      175.48      166.00      4.09 o 
   8   3   1       79.62       73.78      4.18 o 
   9   3   1        6.06        9.38      3.34 o 
  10   3   1       14.55       19.31      4.04 o 
  11   3   1        0.39        3.29      3.65 o 
   0   4   1       72.78       70.81      2.24 o 
   1   4   1       37.32       37.71      1.27 o 
   2   4   1      725.72      704.61      8.10 o 
   3   4   1      784.47      835.55     10.72 o 
   4   4   1      567.99      583.20      8.95 o 
   5   4   1        9.78        8.94      1.54 o 
   6   4   1       28.11       24.86      1.97 o 
   7   4   1       26.70       24.08      2.75 o 
   8   4   1        4.07        4.61      2.21 o 
   9   4   1        2.92        0.55      2.54 o 
  10   4   1       14.05        9.81      3.66 o 
   0   5   1        0.84        0.04      1.00 o 
   1   5   1     1005.27      958.00     15.01 o 
   2   5   1      355.00      368.09      5.62 o 
   3   5   1       33.22       35.50      1.80 o 
   4   5   1       49.73       53.80      2.46 o 
   5   5   1       85.20       86.45      2.58 o 
   6   5   1      233.74      239.85      9.31 o 
   7   5   1      101.73      100.68      4.40 o 
   8   5   1      140.26      129.43      6.94 o 
   9   5   1        7.61        4.30      2.84 o 
  10   5   1       11.57       14.27      3.98 o 
   0   6   1       37.57       31.02      2.10 o 
   1   6   1     1216.96     1238.38     15.26 o 
   2   6   1      449.53      473.06      6.72 o 
   3   6   1       71.53       70.06      2.52 o 
   4   6   1      162.11      151.63      3.85 o 
   5   6   1       14.82       15.76      1.90 o 
   6   6   1       33.06       29.47      2.93 o 
   7   6   1       16.57       17.55      2.71 o 
   8   6   1       13.53       11.24      2.63 o 
   9   6   1       21.47       25.59      3.63 o 
  10   6   1        0.26        1.74      3.34 o 
   0   7   1      640.02      663.91     11.77 o 
   1   7   1       26.55       28.51      1.67 o 
   2   7   1      135.71      125.07      2.91 o 
   3   7   1      106.41      107.89      3.36 o 
   4   7   1       43.92       38.97      2.57 o 
   5   7   1      347.94      338.95      7.75 o 
   6   7   1      277.61      270.34      7.11 o 
   7   7   1       65.89       60.35      3.89 o 
   8   7   1       27.11       28.56      3.29 o 
   9   7   1       23.05       28.79      4.00 o 
  10   7   1        5.31        5.89      4.81 o 
   0   8   1      201.19      195.73      6.11 o 
   1   8   1      172.33      175.46      3.86 o 
   2   8   1      199.29      196.05      4.11 o 
   3   8   1      655.47      638.09      9.67 o 
   4   8   1      308.64      298.99      7.21 o 
   5   8   1      119.74      113.14      4.71 o 
   6   8   1       67.22       69.49      4.05 o 
   7   8   1       15.13       15.41      2.85 o 
   8   8   1        0.04       -2.18      2.36 o 
   9   8   1       29.23       33.64      4.80 o 
   0   9   1        0.36       -1.86      2.16 o 
   1   9   1      284.72      294.87      5.80 o 
   2   9   1       40.40       39.70      2.39 o 
   3   9   1       42.26       38.51      2.73 o 
   4   9   1       52.36       46.70      3.40 o 
   5   9   1       32.60       32.49      3.20 o 
   6   9   1      111.37      120.79      5.24 o 
   7   9   1        6.71        8.06      2.66 o 
   8   9   1        5.24        3.80      2.67 o 
   0  10   1       77.54       89.19      4.86 o 
   1  10   1       64.30       60.42      3.23 o 
   2  10   1      256.64      260.98      6.25 o 
   3  10   1      243.25      245.38      6.79 o 
   4  10   1       36.24       35.23      3.85 o 
   5  10   1      146.47      136.82      5.57 o 
   6  10   1       12.87       10.43      2.76 o 
   7  10   1       14.34        8.34      3.28 o 
   8  10   1        2.95       -0.27      2.87 o 
   0  11   1       44.45       55.22      5.31 o 
   1  11   1      151.90      163.37      6.24 o 
   2  11   1       76.40       76.26      4.21 o 
   3  11   1       16.31       10.41      3.15 o 
   4  11   1       41.59       37.61      3.66 o 
   5  11   1        6.22        3.66      2.53 o 
   6  11   1        5.93        5.85      3.41 o 
   7  11   1        5.20       10.00      3.17 o 
   0  12   1        8.65        7.34      4.52 o 
   1  12   1       40.98       37.89      4.49 o 
   2  12   1       72.75       66.00      5.39 o 
   3  12   1        2.96        1.97      2.87 o 
   4  12   1       31.18       27.89      4.68 o 
   5  12   1        9.13        6.60      3.06 o 
   6  12   1        4.40        3.24      3.15 o 
   0  13   1       21.16       26.71      6.28 o 
   1  13   1        2.40        1.66      3.00 o 
   2  13   1        5.22        6.56      3.24 o 
   3  13   1       20.98       26.26      4.39 o 
   4  13   1        7.36        7.86      3.67 o 
   5  13   1       15.86       19.91      5.24 o 
   0  14   1        0.61        5.93      4.72 o 
   1  14   1        1.28        1.45      3.22 o 
   2  14   1        6.39        3.95      3.40 o 
   3  14   1        1.82        4.60      3.54 o 
   1   0   2     6862.95     6142.42     96.70 o 
   2   0   2      769.88      756.30     10.23 o 
   4   0   2        1.37        0.53      1.06 o 
   5   0   2      351.41      350.72     11.47 o 
   6   0   2       11.61       10.71      2.12 o 
   7   0   2        0.01        0.43      1.81 o 
   8   0   2      192.49      186.79      7.84 o 
   9   0   2       87.54       80.89     13.74 o 
  10   0   2       12.61       11.84      5.05 o 
  11   0   2        0.32       -0.12      4.55 o 
   0   1   2     1643.08     1614.18     22.98 o 
   1   1   2      697.22      627.83      6.68 o 
   2   1   2      279.63      254.88      3.59 o 
   3   1   2      391.20      351.99      4.48 o 
   4   1   2      209.44      214.93      3.93 o 
   5   1   2        8.39       13.79      1.40 o 
   6   1   2       34.16       34.36      2.05 o 
   7   1   2      110.78      104.52      3.24 o 
   8   1   2       93.45       87.45      4.02 o 
   9   1   2       80.80       75.37      5.18 o 
  10   1   2        6.43        5.15      3.28 o 
  11   1   2        2.29       -2.82      3.20 o 
   0   2   2        0.19        0.33      0.59 o 
   1   2   2     5866.58     5597.32     61.15 o 
   2   2   2     1662.59     1627.28     16.69 o 
   3   2   2      325.79      313.17      5.43 o 
   4   2   2      710.92      734.70      9.45 o 
   5   2   2      150.10      142.43      3.35 o 
   6   2   2       26.49       29.81      1.98 o 
   7   2   2      115.55      117.58      3.62 o 
   8   2   2       88.64       85.12      4.33 o 
   9   2   2       56.43       48.64      4.08 o 
  10   2   2        4.77        5.21      4.02 o 
  11   2   2       18.33       13.97      4.03 o 
   0   3   2      756.70      666.52     11.71 o 
   1   3   2       60.68       58.23      1.26 o 
   2   3   2      605.31      572.18      6.71 o 
   3   3   2     1253.59     1263.80     15.24 o 
   4   3   2      547.88      580.09     10.62 o 
   5   3   2      278.45      269.88      5.78 o 
   6   3   2       28.84       29.98      2.46 o 
   7   3   2       97.75      100.47      4.10 o 
   8   3   2       25.47       25.90      2.84 o 
   9   3   2        2.75        1.27      2.53 o 
  10   3   2        1.58       -2.89      2.89 o 
  11   3   2       26.69       31.31      4.80 o 
   1   4   2      384.32      402.18      4.73 o 
   2   4   2      221.06      237.08      4.64 o 
   3   4   2      370.07      386.21      7.02 o 
   4   4   2      469.18      495.29      7.93 o 
   5   4   2      125.44      134.44      4.14 o 
   6   4   2       87.25       82.54      3.81 o 
   7   4   2      670.48      670.43     12.04 o 
   8   4   2      170.65      167.34      5.59 o 
   9   4   2        2.34       -0.65      2.52 o 
  10   4   2       22.50       33.00      4.79 o 
   0   5   2      591.25      574.05     11.35 o 
   1   5   2      506.00      511.21      6.00 o 
   2   5   2      667.20      717.49      8.95 o 
   3   5   2      798.11      782.37     10.42 o 
   4   5   2      206.83      214.93      4.37 o 
   5   5   2       48.90       52.76      2.81 o 
   6   5   2       33.71       31.00      2.76 o 
   7   5   2      236.26      219.06      6.19 o 
   8   5   2      300.21      298.81      9.38 o 
   9   5   2       14.92        9.41      3.53 o 
  10   5   2        2.45        2.27      3.40 o 
   0   6   2      317.35      304.68      6.70 o 
   1   6   2      370.65      367.17      5.10 o 
   2   6   2       47.99       40.77      1.92 o 
   3   6   2      669.90      645.87      9.17 o 
   4   6   2       90.72       94.50      3.28 o 
   5   6   2        6.92        3.74      1.74 o 
   6   6   2      206.70      203.80      5.96 o 
   7   6   2      106.78      110.61      4.71 o 
   8   6   2       40.92       38.35      3.51 o 
   9   6   2        2.01        5.19      3.36 o 
  10   6   2        0.93        3.26      3.51 o 
   0   7   2       76.65       83.67      3.38 o 
   1   7   2      683.26      696.15      9.06 o 
   2   7   2       23.79       24.16      1.82 o 
   3   7   2       51.88       52.94      2.76 o 
   4   7   2       35.58       37.43      2.52 o 
   5   7   2      177.51      178.95      6.24 o 
   6   7   2      247.55      250.61      6.81 o 
   7   7   2       25.29       25.19      3.01 o 
   8   7   2        1.12        1.30      2.31 o 
   9   7   2        0.44        0.90      2.81 o 
   0   8   2        8.86       10.20      2.01 o 
   1   8   2      291.11      301.85      5.24 o 
   2   8   2       41.86       42.07      2.37 o 
   3   8   2       85.46       90.48      3.23 o 
   4   8   2      374.20      363.14      8.11 o 
   5   8   2      169.97      158.59      5.48 o 
   6   8   2       22.19       16.59      2.73 o 
   7   8   2        1.90       -1.09      2.33 o 
   8   8   2       10.09       13.36      2.94 o 
   9   8   2        0.98        1.05      2.94 o 
   0   9   2       19.50       22.61      3.44 o 
   1   9   2      802.35      813.49     10.90 o 
   2   9   2       19.05       15.66      2.20 o 
   3   9   2      186.44      190.01      5.21 o 
   4   9   2      135.10      136.62      5.07 o 
   5   9   2       86.51       88.34      4.42 o 
   6   9   2       23.01       22.27      3.07 o 
   7   9   2        6.93        5.60      2.68 o 
   8   9   2        4.23        8.85      3.29 o 
   0  10   2      150.25      141.42      9.16 o 
   1  10   2      120.57      123.90      4.29 o 
   2  10   2      258.78      269.70      6.85 o 
   3  10   2       54.82       58.28      3.71 o 
   4  10   2       15.33       15.72      2.74 o 
   5  10   2       27.46       30.21      3.34 o 
   6  10   2        3.44        1.52      2.41 o 
   7  10   2        2.48        3.24      2.68 o 
   8  10   2        8.88        6.72      3.46 o 
   0  11   2       75.87       86.19      6.13 o 
   1  11   2       54.49       55.31      4.17 o 
   2  11   2       45.83       49.64      4.15 o 
   3  11   2       23.38       21.35      5.14 o 
   4  11   2      135.03      136.31      6.12 o 
   5  11   2        3.06        3.56      2.71 o 
   6  11   2        1.52        2.26      2.85 o 
   7  11   2       18.45       18.98      3.80 o 
   0  12   2        6.42        8.27      4.49 o 
   1  12   2       70.02       72.44      5.70 o 
   2  12   2       21.30       18.73      3.40 o 
   3  12   2       64.64       63.37      4.84 o 
   4  12   2       18.34       18.15      3.58 o 
   5  12   2        1.10       -0.44      2.69 o 
   6  12   2        4.77        4.34      3.18 o 
   0  13   2        0.66        4.33      4.23 o 
   1  13   2        3.01       -1.39      2.96 o 
   2  13   2       17.83       27.50      5.59 o 
   3  13   2       24.71       31.28      4.61 o 
   4  13   2        5.74       10.94      3.75 o 
   5  13   2        2.70       -2.33      3.18 o 
   0  14   2        0.59       -2.11      4.14 o 
   1  14   2        4.01        3.54      3.32 o 
   2  14   2        1.48       -2.95      2.95 o 
   3  14   2        1.82        2.77      3.54 o 
   1   0   3      156.03      145.98      2.59 o 
   2   0   3      262.01      291.95      5.67 o 
   3   0   3      317.60      319.27      5.66 o 
   4   0   3      516.21      504.63      9.56 o 
   5   0   3      307.56      320.14      7.23 o 
   6   0   3       58.29       54.94      3.53 o 
   7   0   3      517.68      541.46     11.78 o 
   8   0   3      113.13      106.92      6.17 o 
   9   0   3        4.95        9.23      4.65 o 
  10   0   3       50.69       42.56      8.44 o 
  11   0   3        2.54        5.46      5.03 o 
   0   1   3     2807.25     2693.12     30.13 o 
   1   1   3     3279.18     3184.70     35.12 o 
   2   1   3     2586.82     2499.52     27.99 o 
   3   1   3      871.30      865.68     13.37 o 
   4   1   3      516.03      499.06     10.96 o 
   5   1   3      148.25      147.96      3.32 o 
   6   1   3      299.22      305.97      6.04 o 
   7   1   3       41.24       35.82      2.22 o 
   8   1   3      156.59      152.16      5.16 o 
   9   1   3      129.31      123.93      7.20 o 
  10   1   3        1.49       -1.09      3.01 o 
  11   1   3        0.99        2.75      3.56 o 
   0   2   3      461.38      499.10      7.99 o 
   1   2   3    14086.05    13238.06    128.41 o 
   2   2   3     3812.57     3772.99     41.86 o 
   3   2   3      459.79      460.34      7.41 o 
   4   2   3      139.93      139.06      3.49 o 
   5   2   3       45.55       48.27      2.80 o 
   6   2   3      314.01      304.56      6.48 o 
   7   2   3      140.06      132.04      4.46 o 
   8   2   3      125.09      116.20      5.16 o 
   9   2   3       61.05       63.82      4.41 o 
  10   2   3       16.29       12.56      3.62 o 
  11   2   3        2.17        2.53      3.48 o 
   0   3   3      172.10      162.18      3.20 o 
   1   3   3     1018.22      975.26     10.49 o 
   2   3   3     1781.14     1852.89     21.47 o 
   3   3   3      557.37      559.01      8.11 o 
   4   3   3     2136.13     2151.25     29.01 o 
   5   3   3      460.86      447.87      8.12 o 
   6   3   3        9.78        9.80      1.99 o 
   7   3   3      161.54      157.52      5.02 o 
   8   3   3      164.63      164.22      5.99 o 
   9   3   3        6.71        5.31      3.37 o 
  10   3   3       57.02       61.78      5.44 o 
  11   3   3        0.54       -0.46      4.80 o 
   0   4   3        0.98        1.09      0.93 o 
   1   4   3      471.77      448.43      5.53 o 
   2   4   3      167.56      177.21      2.92 o 
   3   4   3      238.44      238.87      4.91 o 
   4   4   3       76.27      101.78      3.29 o 
   5   4   3       18.63       17.11      2.01 o 
   6   4   3        2.76        2.70      2.13 o 
   7   4   3       92.21       92.32      4.09 o 
   8   4   3       81.05       76.84      4.56 o 
   9   4   3       28.31       27.69      4.44 o 
  10   4   3        1.76        4.62      3.39 o 
   0   5   3      290.08      306.28      7.39 o 
   1   5   3      537.26      556.27      7.17 o 
   2   5   3      271.45      289.17      4.53 o 
   3   5   3      382.22      403.69      6.20 o 
   4   5   3      135.74      124.34      4.14 o 
   5   5   3       82.96       80.42      3.48 o 
   6   5   3       23.80       26.30      2.67 o 
   7   5   3       92.22      100.03      4.35 o 
   8   5   3        0.13        0.36      2.32 o 
   9   5   3       23.56       25.95      3.67 o 
  10   5   3        3.27       -0.42      3.18 o 
   0   6   3      164.46      147.49      4.74 o 
   1   6   3      274.19      284.82      4.22 o 
   2   6   3      189.94      203.53      5.97 o 
   3   6   3       29.37       33.81      1.90 o 
   4   6   3        1.30        4.93      1.51 o 
   5   6   3      186.56      180.68      4.71 o 
   6   6   3       71.63       72.15      3.80 o 
   7   6   3       16.95       12.04      2.59 o 
   8   6   3       61.30       54.38      5.97 o 
   9   6   3       16.18       19.68      3.53 o 
  10   6   3        3.62        3.08      3.61 o 
   0   7   3       61.82       56.67      3.36 o 
   1   7   3     1094.64     1160.31     15.67 o 
   2   7   3        3.67        1.56      1.29 o 
   3   7   3       62.37       72.28      2.74 o 
   4   7   3       75.86       78.92      3.22 o 
   5   7   3      269.77      252.02      6.49 o 
   6   7   3      117.73      126.10      4.90 o 
   7   7   3        1.50        3.28      2.26 o 
   8   7   3       31.47       27.74      3.71 o 
   9   7   3       19.14       20.65      3.66 o 
   0   8   3        9.44        3.68      1.69 o 
   1   8   3      109.84      110.38      2.99 o 
   2   8   3      220.65      206.94      4.71 o 
   3   8   3       68.57       79.06      3.09 o 
   4   8   3      109.71      113.71      4.48 o 
   5   8   3      230.30      220.36      6.28 o 
   6   8   3       88.52       92.35      4.46 o 
   7   8   3        7.57        7.23      2.55 o 
   8   8   3        4.04        4.23      3.60 o 
   9   8   3        1.93        5.52      3.27 o 
   0   9   3       69.49       83.99      5.47 o 
   1   9   3       22.90       21.66      1.93 o 
   2   9   3       74.73       70.64      3.81 o 
   3   9   3       76.02       81.31      4.34 o 
   4   9   3      229.27      221.92      6.36 o 
   5   9   3       46.81       46.59      3.57 o 
   6   9   3       45.86       46.09      3.79 o 
   7   9   3       20.56       15.97      3.05 o 
   8   9   3        0.35        4.02      3.04 o 
   0  10   3       67.74       70.79      5.49 o 
   1  10   3      162.13      161.36      4.84 o 
   2  10   3       76.48       74.61      3.58 o 
   3  10   3       39.23       43.93      3.43 o 
   4  10   3       99.81       91.28      4.52 o 
   5  10   3       24.49       27.94      3.24 o 
   6  10   3       17.45       14.87      3.00 o 
   7  10   3        2.29        4.89      2.73 o 
   8  10   3        7.68        3.47      3.56 o 
   0  11   3       41.89       43.18      4.88 o 
   1  11   3        7.78        7.15      2.32 o 
   2  11   3       55.67       54.16      4.19 o 
   3  11   3       78.25       78.55      4.86 o 
   4  11   3       17.28       18.72      3.33 o 
   5  11   3        3.55        5.93      2.78 o 
   6  11   3        0.60       -1.30      3.69 o 
   7  11   3       11.60       14.85      3.65 o 
   0  12   3        8.62       13.90      5.08 o 
   1  12   3      133.00      138.05      6.22 o 
   2  12   3       24.88       28.04      4.97 o 
   3  12   3        0.08        0.51      2.61 o 
   4  12   3        2.08        2.61      2.77 o 
   5  12   3       11.50       12.58      3.35 o 
   6  12   3        0.18       -2.78      2.78 o 
   0  13   3        1.84        2.13      5.69 o 
   1  13   3        0.04       -0.21      2.95 o 
   2  13   3       11.03       10.75      3.72 o 
   3  13   3        6.10        8.25      3.52 o 
   4  13   3       19.61       19.15      4.18 o 
   5  13   3        6.77        6.84      3.82 o 
   0  14   3        4.95        4.55      4.91 o 
   1  14   3        5.64        6.28      3.82 o 
   2  14   3        3.17        0.07      3.38 o 
   3  14   3       20.54       21.69      5.06 o 
   1   0   4     5408.98     5232.52     66.06 o 
   2   0   4        1.09       -0.43      0.94 o 
   3   0   4     1863.99     1850.59     34.42 o 
   4   0   4      146.76      156.93      3.93 o 
   5   0   4      530.39      576.88     11.73 o 
   6   0   4      352.43      321.08      8.57 o 
   7   0   4        5.36        3.51      2.22 o 
   8   0   4      130.85      115.55      6.50 o 
   9   0   4       21.30       21.64      4.51 o 
  10   0   4        3.85        3.04      4.33 o 
  11   0   4        6.60        5.37      8.35 o 
   0   1   4    36504.86    32670.83    604.51 o 
   1   1   4     3814.98     3762.30     37.06 o 
   2   1   4      835.28      810.01      9.92 o 
   3   1   4       67.04       75.24      2.07 o 
   4   1   4      180.46      175.06      4.54 o 
   5   1   4      730.57      784.31     12.05 o 
   6   1   4       32.95       29.48      2.50 o 
   7   1   4        9.53        7.12      2.15 o 
   8   1   4       67.95       64.84      4.18 o 
   9   1   4       11.76       15.59      3.03 o 
  10   1   4       30.31       26.36      4.23 o 
  11   1   4        3.38        0.04      3.48 o 
   0   2   4     5080.95     4861.55     61.59 o 
   1   2   4      453.69      432.14      5.52 o 
   2   2   4      311.08      317.42      5.11 o 
   3   2   4      140.63      128.30      3.80 o 
   4   2   4      253.96      254.81      4.50 o 
   5   2   4      127.00      131.00      3.69 o 
   6   2   4       12.10       11.78      2.06 o 
   7   2   4      168.40      161.14      4.92 o 
   8   2   4       62.93       64.50      4.15 o 
   9   2   4       30.74       31.21      3.78 o 
  10   2   4        6.35        2.79      3.21 o 
  11   2   4        0.63       -1.61      3.43 o 
   0   3   4      899.19      853.25     14.80 o 
   1   3   4     1009.31      978.34     13.87 o 
   2   3   4      802.33      763.19     10.52 o 
   3   3   4      395.91      428.76      8.13 o 
   4   3   4       96.64      114.26      3.24 o 
   5   3   4      652.82      638.90     10.54 o 
   6   3   4      286.51      270.82      6.19 o 
   7   3   4      196.31      188.18      5.88 o 
   8   3   4        8.72        6.83      2.62 o 
   9   3   4       60.05       58.87      4.43 o 
  10   3   4       15.94       17.46      3.87 o 
   0   4   4       55.96       57.23      2.37 o 
   1   4   4     2005.14     2073.22     30.13 o 
   2   4   4     1539.18     1621.61     21.47 o 
   3   4   4      631.11      647.02      9.43 o 
   4   4   4      604.59      579.00      9.61 o 
   5   4   4      168.89      161.08      4.50 o 
   6   4   4      119.77      115.24      4.16 o 
   7   4   4      123.42      117.36      4.47 o 
   8   4   4       65.04       78.22      4.57 o 
   9   4   4       67.18       62.11      4.54 o 
  10   4   4        1.35        9.41      3.62 o 
   0   5   4     3942.31     4219.75     59.32 o 
   1   5   4      219.13      264.27      4.92 o 
   2   5   4      402.29      435.12      6.12 o 
   3   5   4      145.98      140.18      3.13 o 
   4   5   4       32.34       31.39      3.70 o 
   5   5   4       67.04       69.51      3.22 o 
   6   5   4      170.74      156.83      5.02 o 
   7   5   4      462.16      444.27      9.87 o 
   8   5   4       47.13       50.56      3.98 o 
   9   5   4        5.81        9.34      2.99 o 
  10   5   4       14.81       15.24      4.04 o 
   0   6   4      340.21      354.78      7.46 o 
   1   6   4      153.82      153.34      3.19 o 
   2   6   4       31.50       34.70      1.82 o 
   3   6   4        6.85        7.22      1.34 o 
   4   6   4      313.39      319.84      6.15 o 
   5   6   4      115.74      115.81      3.80 o 
   6   6   4      479.11      466.74      9.47 o 
   7   6   4       12.07       15.19      2.58 o 
   8   6   4       10.36       11.41      3.01 o 
   9   6   4       27.55       32.22      6.41 o 
  10   6   4        1.33       -0.49      3.47 o 
   0   7   4      140.43      152.96      4.41 o 
   1   7   4        5.12        2.92      1.24 o 
   2   7   4       26.77       25.04      1.88 o 
   3   7   4        0.30       -0.98      1.34 o 
   4   7   4        9.04        8.75      1.95 o 
   5   7   4      245.54      250.78      7.57 o 
   6   7   4      207.89      209.88      6.83 o 
   7   7   4      151.71      136.37      7.46 o 
   8   7   4        3.17        1.48      2.62 o 
   9   7   4        0.26        0.71      2.92 o 
   0   8   4        0.06        1.30      1.64 o 
   1   8   4       25.79       24.92      2.00 o 
   2   8   4        1.75        1.40      1.49 o 
   3   8   4       86.16       92.27      3.65 o 
   4   8   4       10.23       12.14      2.41 o 
   5   8   4       59.62       62.84      3.69 o 
   6   8   4       34.56       36.68      3.33 o 
   7   8   4        6.69        3.52      2.40 o 
   8   8   4        0.99        2.05      2.77 o 
   9   8   4        4.93        3.88      3.33 o 
   0   9   4       21.62       23.60      2.77 o 
   1   9   4      108.28      108.12      4.57 o 
   2   9   4       43.15       38.08      2.74 o 
   3   9   4       69.44       71.99      3.43 o 
   4   9   4       12.82       13.50      2.47 o 
   5   9   4       43.35       37.25      3.30 o 
   6   9   4        7.12       11.93      2.72 o 
   7   9   4        2.86        4.96      2.63 o 
   8   9   4        2.58        2.48      3.03 o 
   0  10   4       32.24       35.93      4.49 o 
   1  10   4       37.41       31.74      2.99 o 
   2  10   4       11.79       11.16      2.32 o 
   3  10   4       17.45       17.99      2.67 o 
   4  10   4       33.35       27.25      3.58 o 
   5  10   4        5.06        6.32      2.66 o 
   6  10   4        5.37        2.84      2.69 o 
   7  10   4        1.99        4.73      3.39 o 
   8  10   4        1.97        1.80      3.55 o 
   0  11   4       22.70       26.36      4.48 o 
   1  11   4       16.67       14.47      2.69 o 
   2  11   4       90.51       93.50      5.15 o 
   3  11   4       13.18       14.54      3.06 o 
   4  11   4        0.54        1.95      2.48 o 
   5  11   4       10.94        9.67      3.50 o 
   6  11   4       11.10        7.19      3.06 o 
   7  11   4       25.65       19.76      4.31 o 
   0  12   4       57.51       63.43      7.45 o 
   1  12   4       11.60       12.78      3.16 o 
   2  12   4        4.79        1.80      2.67 o 
   3  12   4       43.78       50.85      4.51 o 
   4  12   4       21.07       21.00      3.61 o 
   5  12   4        4.12        6.09      3.07 o 
   6  12   4       30.76       26.00      4.07 o 
   0  13   4        8.89        1.82      6.89 o 
   1  13   4       11.66       13.68      5.92 o 
   2  13   4       27.53       25.74      4.33 o 
   3  13   4       24.99       31.99      4.69 o 
   4  13   4        6.98       11.72      3.82 o 
   0  14   4        2.64       -1.97      4.43 o 
   1  14   4       13.88       13.09      4.04 o 
   2  14   4        4.79        4.59      3.52 o 
   1   0   5     1901.12     1784.24     25.50 o 
   2   0   5      221.94      236.06      5.03 o 
   3   0   5      821.25      782.39     15.71 o 
   4   0   5      205.28      229.75      8.76 o 
   5   0   5       24.05       21.34      2.52 o 
   6   0   5       32.15       29.35      3.40 o 
   7   0   5      264.17      257.85     11.30 o 
   8   0   5        6.41        7.15      4.54 o 
   9   0   5        0.29       -1.07      3.12 o 
  10   0   5        3.26        2.68      4.38 o 
  11   0   5        4.60        8.26      5.48 o 
   0   1   5     4549.81     4589.48     53.80 o 
   1   1   5      267.02      280.01      4.47 o 
   2   1   5     2179.25     2143.60     24.38 o 
   3   1   5       43.14       46.10      1.47 o 
   4   1   5       42.19       46.77      1.75 o 
   5   1   5      216.71      236.04      4.55 o 
   6   1   5      146.62      152.68      3.91 o 
   7   1   5      166.07      142.20      5.99 o 
   8   1   5       61.52       60.28      4.05 o 
   9   1   5       50.07       43.96      3.95 o 
  10   1   5        5.69        4.40      3.42 o 
  11   1   5        0.87        3.21      4.22 o 
   0   2   5     7953.84     7997.22    110.19 o 
   1   2   5      709.24      738.08      9.96 o 
   2   2   5       73.90       73.17      2.23 o 
   3   2   5      395.07      410.37      7.70 o 
   4   2   5      275.63      270.67      7.31 o 
   5   2   5       99.52       94.25      3.14 o 
   6   2   5      280.85      293.30      9.47 o 
   7   2   5      220.05      215.90      7.56 o 
   8   2   5      158.94      153.60      5.83 o 
   9   2   5        4.36        5.37      2.79 o 
  10   2   5       16.18       21.64      4.04 o 
   0   3   5      473.01      460.69      8.99 o 
   1   3   5     1426.09     1469.53     24.61 o 
   2   3   5     1841.34     1854.73     23.18 o 
   3   3   5      667.58      723.53     12.25 o 
   4   3   5      183.31      187.69      6.03 o 
   5   3   5      380.39      380.50      7.82 o 
   6   3   5      222.56      202.54      5.70 o 
   7   3   5       12.53       14.05      2.30 o 
   8   3   5       27.65       27.47      3.35 o 
   9   3   5       43.08       39.92      3.96 o 
  10   3   5       27.14       34.29      4.74 o 
   0   4   5      238.42      232.76      6.48 o 
   1   4   5      164.44      168.04      4.38 o 
   2   4   5     1467.69     1512.89     21.07 o 
   3   4   5      328.54      364.51      7.63 o 
   4   4   5      258.10      253.03      5.76 o 
   5   4   5       93.18       91.08      3.38 o 
   6   4   5       43.47       36.26      2.77 o 
   7   4   5        1.29       -0.32      1.88 o 
   8   4   5       54.87       59.89      6.95 o 
   9   4   5       44.19       43.48      4.19 o 
  10   4   5        1.65        3.89      3.51 o 
   0   5   5      834.78      886.35     18.71 o 
   1   5   5      416.20      432.74      7.27 o 
   2   5   5     1092.23     1130.95     13.22 o 
   3   5   5      293.50      308.45      5.32 o 
   4   5   5      258.85      238.01      5.42 o 
   5   5   5      117.49      124.01      4.14 o 
   6   5   5      149.54      134.68      4.69 o 
   7   5   5       53.90       53.24      3.43 o 
   8   5   5      109.14       99.17      5.07 o 
   9   5   5       50.56       65.96      4.77 o 
  10   5   5        5.31        4.66      3.68 o 
   0   6   5       94.47       92.86      3.86 o 
   1   6   5       71.78       75.69      2.49 o 
   2   6   5       97.46       86.01      2.49 o 
   3   6   5      143.44      156.90      3.76 o 
   4   6   5        7.35        7.47      1.54 o 
   5   6   5      238.98      227.08      6.45 o 
   6   6   5      126.02      124.35      4.62 o 
   7   6   5      112.54      110.20      5.18 o 
   8   6   5       29.49       29.49      3.68 o 
   9   6   5       16.38        7.15      3.51 o 
  10   6   5       10.08       28.48      6.07 o 
   0   7   5      143.97      129.47      3.82 o 
   1   7   5      160.80      159.94      4.57 o 
   2   7   5      207.31      226.95      4.64 o 
   3   7   5      112.08      123.65      3.48 o 
   4   7   5      116.67      115.15      3.74 o 
   5   7   5       73.60       72.74      3.66 o 
   6   7   5       53.24       48.24      3.36 o 
   7   7   5        0.78        0.89      2.36 o 
   8   7   5        7.05        9.63      3.03 o 
   9   7   5       42.65       52.13      4.69 o 
   0   8   5        7.81        6.46      1.68 o 
   1   8   5      141.60      142.57      3.62 o 
   2   8   5       39.50       35.21      2.28 o 
   3   8   5       37.72       35.42      2.37 o 
   4   8   5        3.62        2.66      1.81 o 
   5   8   5      104.28       87.21      4.11 o 
   6   8   5       77.13       75.37      4.19 o 
   7   8   5       48.66       52.23      4.25 o 
   8   8   5       15.08       13.25      3.33 o 
   9   8   5       53.40       60.96      5.56 o 
   0   9   5      388.98      401.65     12.21 o 
   1   9   5       14.35       14.23      2.08 o 
   2   9   5       19.72       19.79      2.33 o 
   3   9   5        4.97        8.50      2.01 o 
   4   9   5        1.28        1.12      1.78 o 
   5   9   5       57.56       58.36      3.80 o 
   6   9   5       12.62       13.89      2.74 o 
   7   9   5       99.98       98.79      5.50 o 
   8   9   5       13.22       23.01      4.17 o 
   0  10   5        6.12        6.25      4.17 o 
   1  10   5       17.44       16.64      2.55 o 
   2  10   5       19.02       16.10      2.65 o 
   3  10   5       64.19       59.11      3.74 o 
   4  10   5        8.39        9.06      3.90 o 
   5  10   5       29.31       26.54      3.61 o 
   6  10   5       60.50       54.26      4.53 o 
   7  10   5        1.11       -1.56      2.94 o 
   0  11   5      134.97      137.39      7.67 o 
   1  11   5       81.39       71.42      4.23 o 
   2  11   5       59.21       56.24      3.85 o 
   3  11   5       13.91       19.29      3.25 o 
   4  11   5       32.82       34.42      4.59 o 
   5  11   5       22.44       16.88      3.42 o 
   6  11   5        7.93        8.13      3.05 o 
   7  11   5        8.63       15.39      4.19 o 
   0  12   5       53.04       49.32      5.61 o 
   1  12   5       27.80       32.07      3.91 o 
   2  12   5       33.08       36.55      4.07 o 
   3  12   5       22.08       22.99      3.60 o 
   4  12   5        0.66        3.16      2.90 o 
   5  12   5       15.01       17.38      3.58 o 
   0  13   5        0.09        0.90      4.27 o 
   1  13   5       23.35       24.58      4.96 o 
   2  13   5        6.94        8.03      3.56 o 
   3  13   5       12.47       14.75      3.66 o 
   4  13   5       15.77       20.81      3.88 o 
   0  14   5        3.13       -4.15      4.15 o 
   1  14   5        0.25        4.21      3.57 o 
   2  14   5       16.19       18.68      4.53 o 
   0   0   6     4112.57     4070.07     89.67 o 
   1   0   6       93.10      100.02      4.80 o 
   2   0   6      189.30      197.55      4.73 o 
   3   0   6        9.23        9.81      2.67 o 
   4   0   6      218.62      224.76      6.64 o 
   5   0   6       33.25       35.82      3.07 o 
   6   0   6     1181.32     1153.28     26.15 o 
   7   0   6      296.67      289.22     11.88 o 
   8   0   6      185.69      178.80     10.05 o 
   9   0   6       32.11       34.58      6.01 o 
  10   0   6        2.74        3.27      4.58 o 
   0   1   6        3.32        2.77      0.70 o 
   1   1   6     1089.07     1083.46     11.45 o 
   2   1   6      748.81      776.02      9.75 o 
   3   1   6      206.49      216.27      3.59 o 
   4   1   6      217.11      237.19      4.12 o 
   5   1   6      415.41      421.35      7.07 o 
   6   1   6       70.00       72.95      2.96 o 
   7   1   6       16.30       16.33      3.13 o 
   8   1   6       91.28       73.74      4.83 o 
   9   1   6       55.25       50.99      4.20 o 
  10   1   6       18.44       23.59      4.21 o 
   0   2   6       57.80       68.03      5.06 o 
   1   2   6      751.05      737.25     20.22 o 
   2   2   6      546.82      553.21      8.07 o 
   3   2   6     1138.12     1238.92     24.83 o 
   4   2   6       59.27       63.21      2.86 o 
   5   2   6      178.39      176.24      3.87 o 
   6   2   6       58.19       65.27      2.97 o 
   7   2   6       22.83       22.14      4.72 o 
   8   2   6       11.22        9.02      2.79 o 
   9   2   6        7.81        1.62      2.77 o 
  10   2   6        1.42        0.77      3.23 o 
   0   3   6       20.92       25.22      1.98 o 
   1   3   6      707.30      744.32     11.00 o 
   2   3   6      226.14      228.68      5.11 o 
   3   3   6      827.74      834.82     19.56 o 
   4   3   6      158.51      180.03      5.01 o 
   5   3   6      371.47      358.38      6.61 o 
   6   3   6       41.98       39.26      2.82 o 
   7   3   6      274.97      253.32      7.15 o 
   8   3   6        8.03        8.37      2.75 o 
   9   3   6        2.36        3.14      2.73 o 
  10   3   6        5.34        4.18      3.42 o 
   0   4   6      383.03      388.89     10.98 o 
   1   4   6      579.14      584.45      8.39 o 
   2   4   6      299.22      331.51      6.37 o 
   3   4   6      317.61      327.72      7.24 o 
   4   4   6       65.44       67.21      4.25 o 
   5   4   6       60.21       65.80      3.10 o 
   6   4   6       24.40       28.51      2.77 o 
   7   4   6        1.72        2.00      3.03 o 
   8   4   6       70.33       74.96      4.58 o 
   9   4   6        1.60        3.89      2.78 o 
  10   4   6       32.02       32.07      4.46 o 
   0   5   6     1670.33     1745.71     33.93 o 
   1   5   6      499.31      553.77      8.30 o 
   2   5   6      175.29      183.54      3.93 o 
   3   5   6      550.49      598.42     11.33 o 
   4   5   6      169.30      182.27      4.94 o 
   5   5   6       88.56       94.95      3.63 o 
   6   5   6      255.51      254.94      6.36 o 
   7   5   6      107.24      110.03      5.01 o 
   8   5   6        9.96        2.73      2.63 o 
   9   5   6       27.30       34.91      3.98 o 
  10   5   6        1.27        7.11      3.27 o 
   0   6   6       35.54       36.38      2.66 o 
   1   6   6       61.01       65.52      2.68 o 
   2   6   6       79.65       83.48      2.46 o 
   3   6   6       47.93       48.85      2.23 o 
   4   6   6      430.04      416.50      7.44 o 
   5   6   6       50.28       49.09      2.99 o 
   6   6   6      113.57      103.53      4.24 o 
   7   6   6        3.28        3.41      2.44 o 
   8   6   6       39.99       34.82      4.27 o 
   9   6   6       10.78       14.56      3.29 o 
   0   7   6      212.06      190.21      6.09 o 
   1   7   6       42.94       43.73      2.04 o 
   2   7   6      198.38      198.50      4.34 o 
   3   7   6       37.79       41.20      2.25 o 
   4   7   6       60.36       64.76      3.11 o 
   5   7   6        9.26       10.49      2.20 o 
   6   7   6       62.81       54.58      3.50 o 
   7   7   6       30.01       26.98      3.39 o 
   8   7   6       12.23       10.96      3.09 o 
   9   7   6        4.85        6.63      3.13 o 
   0   8   6       36.02       37.17      3.40 o 
   1   8   6      289.09      275.39      5.34 o 
   2   8   6      151.72      146.14      5.13 o 
   3   8   6       92.93      102.01      4.98 o 
   4   8   6       57.01       57.43      3.11 o 
   5   8   6       47.60       39.98      3.15 o 
   6   8   6       19.68       17.14      2.69 o 
   7   8   6       25.41       17.99      3.27 o 
   8   8   6        2.37        1.82      2.82 o 
   0   9   6        2.57        4.34      3.02 o 
   1   9   6        4.07        4.13      2.06 o 
   2   9   6       62.33       62.36      3.58 o 
   3   9   6      154.71      143.99      5.05 o 
   4   9   6       33.06       35.33      3.82 o 
   5   9   6       44.59       48.79      3.90 o 
   6   9   6       19.72       22.38      3.34 o 
   7   9   6        1.11       -2.26      2.67 o 
   8   9   6        0.73        2.69      3.33 o 
   0  10   6        8.38        8.56      3.28 o 
   1  10   6      212.42      214.57      6.32 o 
   2  10   6       33.81       33.02      3.16 o 
   3  10   6       35.83       31.13      3.11 o 
   4  10   6       16.30       19.13      3.11 o 
   5  10   6       71.79       68.90      4.69 o 
   6  10   6        7.29        9.45      3.03 o 
   7  10   6        7.49        8.55      3.42 o 
   0  11   6        1.97       -1.05      4.74 o 
   1  11   6       36.61       39.93      3.52 o 
   2  11   6       80.22       81.03      4.46 o 
   3  11   6       59.04       60.93      4.48 o 
   4  11   6        6.90       10.10      2.87 o 
   5  11   6       11.55        5.58      2.86 o 
   6  11   6       20.45       26.66      4.21 o 
   0  12   6        0.04        1.41      3.36 o 
   1  12   6       50.46       52.86      4.81 o 
   2  12   6        0.51       -0.66      2.61 o 
   3  12   6       15.48       21.55      5.15 o 
   4  12   6       21.98       26.20      3.91 o 
   5  12   6        6.85        6.22      3.21 o 
   0  13   6        7.18        8.75      5.08 o 
   1  13   6        1.45        0.60      2.99 o 
   2  13   6       18.55       12.81      3.78 o 
   3  13   6       17.68       20.55      3.87 o 
   4  13   6        1.28        1.69      3.17 o 
   0  14   6        0.08        2.59      4.98 o 
   1   0   7       60.37       50.16      2.04 o 
   2   0   7      400.50      395.41      7.20 o 
   3   0   7      254.77      251.47      6.60 o 
   4   0   7       20.72       20.15      2.26 o 
   5   0   7      550.60      574.76     13.48 o 
   6   0   7      234.28      246.03      8.12 o 
   7   0   7       44.06       45.24      5.51 o 
   8   0   7      171.47      181.25     23.69 o 
   9   0   7       34.86       42.40      6.98 o 
  10   0   7        8.71       14.10      5.49 o 
   0   1   7     1707.06     1677.44     23.09 o 
   1   1   7      627.15      608.07      6.98 o 
   2   1   7     1309.14     1301.76     14.41 o 
   3   1   7       65.57       68.28      2.63 o 
   4   1   7       79.81       84.85      2.69 o 
   5   1   7      133.11      135.51      3.85 o 
   6   1   7       32.96       37.00      2.56 o 
   7   1   7      296.22      297.69      8.64 o 
   8   1   7      109.52      111.28      5.75 o 
   9   1   7       33.41       43.17      4.53 o 
  10   1   7        0.99       -0.95      3.14 o 
   0   2   7      578.04      568.55      9.48 o 
   1   2   7      547.17      580.30      8.63 o 
   2   2   7     1184.01     1211.41     17.72 o 
   3   2   7     1820.95     1864.13     25.38 o 
   4   2   7      160.47      174.40      3.40 o 
   5   2   7       47.13       47.40      2.08 o 
   6   2   7        6.21        6.89      1.69 o 
   7   2   7      133.37      132.04      5.72 o 
   8   2   7      100.28      104.95      5.61 o 
   9   2   7        0.41       -0.21      2.54 o 
  10   2   7        6.22        7.23      3.57 o 
   0   3   7      284.88      301.74      6.86 o 
   1   3   7      487.47      475.90      6.77 o 
   2   3   7      737.74      747.18     10.65 o 
   3   3   7       29.37       28.30      2.03 o 
   4   3   7      119.86      135.02      4.39 o 
   5   3   7       90.94       94.02      3.46 o 
   6   3   7       90.53       84.19      3.66 o 
   7   3   7        0.64        0.27      2.35 o 
   8   3   7       82.96       83.43      5.12 o 
   9   3   7       70.49       82.96      6.24 o 
  10   3   7        0.64        1.57      2.99 o 
   0   4   7        9.73        8.30      1.99 o 
   1   4   7     1653.53     1627.55     20.53 o 
   2   4   7      149.10      148.39      5.77 o 
   3   4   7       14.74       17.75      2.13 o 
   4   4   7       15.69       15.29      2.50 o 
   5   4   7       77.78       73.50      3.20 o 
   6   4   7       85.62       85.91      3.87 o 
   7   4   7      134.79      130.06      5.25 o 
   8   4   7       84.31       89.39      5.42 o 
   9   4   7       17.15       21.78      3.47 o 
  10   4   7        1.50        3.77      3.17 o 
   0   5   7       31.63       26.24      2.83 o 
   1   5   7       82.67       93.86      3.24 o 
   2   5   7       47.82       53.33      2.71 o 
   3   5   7      145.61      169.75      5.25 o 
   4   5   7       19.77       20.17      2.87 o 
   5   5   7       62.50       63.08      3.22 o 
   6   5   7       55.38       54.40      3.13 o 
   7   5   7      147.20      126.50      5.26 o 
   8   5   7       35.37       43.10      3.94 o 
   9   5   7        3.25        8.37      3.09 o 
   0   6   7       26.63       27.56      6.10 o 
   1   6   7      400.22      422.22      7.06 o 
   2   6   7       17.81       18.64      1.66 o 
   3   6   7       12.53       12.79      1.79 o 
   4   6   7      142.27      143.86      3.50 o 
   5   6   7       65.50       64.97      3.20 o 
   6   6   7       94.49       95.64      6.05 o 
   7   6   7       25.93       27.80      3.25 o 
   8   6   7      104.86       96.17      5.25 o 
   9   6   7        3.17        2.43      2.93 o 
   0   7   7       21.51       26.62      4.48 o 
   1   7   7      314.15      310.94      5.23 o 
   2   7   7      172.79      162.49      4.21 o 
   3   7   7      133.60      132.11      4.12 o 
   4   7   7       72.92       70.82      2.82 o 
   5   7   7       62.99       63.34      3.39 o 
   6   7   7       40.85       45.67      3.63 o 
   7   7   7       96.61       93.03      4.95 o 
   8   7   7       56.17       66.25      4.73 o 
   9   7   7       14.27       17.04      4.04 o 
   0   8   7       30.16       30.86      3.31 o 
   1   8   7      150.29      154.62      3.86 o 
   2   8   7      448.69      400.67      7.06 o 
   3   8   7      383.87      373.42      7.41 o 
   4   8   7       73.04       89.20      3.69 o 
   5   8   7       23.72       20.39      2.64 o 
   6   8   7       18.26       13.50      2.82 o 
   7   8   7        1.90        0.37      2.87 o 
   8   8   7        3.70        3.78      3.25 o 
   0   9   7       27.95       29.97      6.72 o 
   1   9   7      128.47      125.24      6.38 o 
   2   9   7        0.30       -1.68      1.79 o 
   3   9   7      105.10       99.37      4.38 o 
   4   9   7        9.86        9.99      2.63 o 
   5   9   7       55.46       59.09      4.12 o 
   6   9   7       44.16       52.61      4.65 o 
   7   9   7        2.36        1.09      2.73 o 
   8   9   7        5.61        0.80      3.40 o 
   0  10   7        5.57        4.43      3.18 o 
   1  10   7       18.27       20.49      2.75 o 
   2  10   7      105.83       96.60      4.74 o 
   3  10   7       27.89       30.23      3.07 o 
   4  10   7        9.14       11.26      2.79 o 
   5  10   7       63.06       71.38      4.72 o 
   6  10   7        9.42       10.93      3.47 o 
   7  10   7        3.62        4.59      3.17 o 
   0  11   7        8.78       11.78      3.98 o 
   1  11   7       19.85       24.09      4.20 o 
   2  11   7        8.11        6.92      2.49 o 
   3  11   7        3.29        1.41      2.62 o 
   4  11   7        5.51        6.46      2.85 o 
   5  11   7        1.88        0.86      2.63 o 
   6  11   7       10.53       12.39      4.98 o 
   0  12   7       23.31       25.20      5.03 o 
   1  12   7       10.80       20.02      3.53 o 
   2  12   7        7.92       10.49      3.11 o 
   3  12   7        0.79       -1.48      2.70 o 
   4  12   7       24.91       17.86      4.01 o 
   5  12   7        1.51       -2.55      3.07 o 
   0  13   7       39.93       51.45      7.61 o 
   1  13   7       51.92       51.90      5.39 o 
   2  13   7       13.13       13.40      3.54 o 
   3  13   7       11.27        7.30      3.26 o 
   0   0   8       99.45      116.90      4.03 o 
   1   0   8      587.97      598.60     10.00 o 
   2   0   8        6.32        7.65      1.74 o 
   3   0   8        1.17        2.56      1.53 o 
   4   0   8      311.73      335.40      8.72 o 
   5   0   8        0.81        0.13      1.98 o 
   6   0   8        0.62        5.50      3.69 o 
   7   0   8      502.73      476.23     16.34 o 
   8   0   8        0.04        4.70      4.71 o 
   9   0   8        3.44        5.06      4.59 o 
  10   0   8        8.57        9.19      5.35 o 
   0   1   8     1693.85     1725.25     22.94 o 
   1   1   8      185.48      194.88      3.24 o 
   2   1   8      130.09      140.07      2.56 o 
   3   1   8      470.43      464.03      7.43 o 
   4   1   8       21.34       18.49      1.64 o 
   5   1   8       12.59       14.21      1.77 o 
   6   1   8        9.68       11.15      2.25 o 
   7   1   8       20.54       21.62      3.71 o 
   8   1   8       79.28       82.33      5.19 o 
   9   1   8       27.99       32.89      4.23 o 
  10   1   8        5.26        5.95      3.97 o 
   0   2   8      734.18      760.28     16.48 o 
   1   2   8      634.73      611.69      7.56 o 
   2   2   8      332.93      352.78      9.37 o 
   3   2   8      192.94      182.81      6.03 o 
   4   2   8      224.47      216.88      4.02 o 
   5   2   8      125.52      125.32      3.64 o 
   6   2   8      183.98      182.24      5.34 o 
   7   2   8      105.69       97.60      5.10 o 
   8   2   8       28.70       34.97      3.94 o 
   9   2   8        0.67       -1.20      2.60 o 
  10   2   8       14.45       11.27      3.43 o 
   0   3   8       20.58       18.35      1.90 o 
   1   3   8     1394.42     1443.33     16.15 o 
   2   3   8      247.62      273.39      5.22 o 
   3   3   8       10.07       12.23      1.70 o 
   4   3   8      142.62      132.05      6.20 o 
   5   3   8      254.81      243.99      4.71 o 
   6   3   8       34.74       34.80      2.68 o 
   7   3   8      172.37      166.69      7.82 o 
   8   3   8       26.50       31.93      3.90 o 
   9   3   8        0.46       -2.49      2.49 o 
  10   3   8       32.79       34.17      4.32 o 
   0   4   8      589.03      608.41     13.90 o 
   1   4   8      225.22      219.28      3.82 o 
   2   4   8      213.56      225.31     10.75 o 
   3   4   8       84.64       87.52      3.74 o 
   4   4   8       74.78       77.62      4.10 o 
   5   4   8       21.42       21.03      1.67 o 
   6   4   8      136.13      132.69      5.20 o 
   7   4   8       40.18       39.03      7.06 o 
   8   4   8       46.08       44.08      3.93 o 
   9   4   8        1.33        4.48      2.81 o 
  10   4   8        0.72        3.29      5.10 o 
   0   5   8        0.94        1.57      2.02 o 
   1   5   8      491.42      493.52      8.40 o 
   2   5   8       17.50       16.96      2.52 o 
   3   5   8       23.61       23.58      2.63 o 
   4   5   8       75.12       77.48      3.94 o 
   5   5   8      131.13      138.63      5.12 o 
   6   5   8       71.32       71.09      4.13 o 
   7   5   8        6.24        8.19      2.43 o 
   8   5   8        0.08       -2.09      2.33 o 
   9   5   8        7.93        6.74      3.14 o 
   0   6   8       14.19       18.98      3.03 o 
   1   6   8       30.86       29.41      2.36 o 
   2   6   8       54.60       59.62      3.50 o 
   3   6   8       19.90       19.90      1.84 o 
   4   6   8        8.63        8.08      1.55 o 
   5   6   8       27.62       26.56      2.31 o 
   6   6   8      225.58      223.44      6.64 o 
   7   6   8       65.26       63.69      4.16 o 
   8   6   8        7.35        6.63      2.81 o 
   9   6   8        4.50        9.96      3.51 o 
   0   7   8       80.64       79.53      4.17 o 
   1   7   8        6.14        3.50      1.51 o 
   2   7   8       19.06       20.21      1.81 o 
   3   7   8       54.84       55.98      2.48 o 
   4   7   8       95.58       98.98      3.12 o 
   5   7   8       69.13       67.51      3.50 o 
   6   7   8       37.09       36.01      3.24 o 
   7   7   8       37.51       38.28      4.00 o 
   8   7   8        1.83        0.53      2.84 o 
   0   8   8        2.82        5.38      2.89 o 
   1   8   8      217.87      210.77      6.31 o 
   2   8   8       64.24       61.42      3.44 o 
   3   8   8      196.15      198.47      5.66 o 
   4   8   8        3.65        2.85      1.94 o 
   5   8   8       70.24       58.25      3.82 o 
   6   8   8       64.95       66.34      4.70 o 
   7   8   8       10.53        6.96      3.04 o 
   8   8   8        5.01        6.76      3.33 o 
   0   9   8       80.77       69.23      7.32 o 
   1   9   8       28.02       22.40      3.68 o 
   2   9   8       28.01       24.63      2.77 o 
   3   9   8        1.50        3.55      2.32 o 
   4   9   8       49.82       41.24      3.60 o 
   5   9   8       31.51       32.40      3.53 o 
   6   9   8       45.71       40.67      4.17 o 
   7   9   8        3.16        1.73      4.44 o 
   0  10   8       43.97       42.73      4.89 o 
   1  10   8        8.53        6.52      2.27 o 
   2  10   8        0.72       -0.06      1.98 o 
   3  10   8        6.99       10.06      2.44 o 
   4  10   8        5.71        7.24      2.68 o 
   5  10   8        2.81        3.58      3.00 o 
   6  10   8       34.28       34.55      4.28 o 
   7  10   8        6.27       11.52      3.64 o 
   0  11   8       11.09       16.22      3.88 o 
   1  11   8        5.13       10.34      2.64 o 
   2  11   8        8.24        9.87      2.62 o 
   3  11   8        7.36        8.42      2.91 o 
   4  11   8        5.23        4.23      2.71 o 
   5  11   8       34.29       36.73      4.47 o 
   6  11   8        7.55        9.08      3.62 o 
   0  12   8       46.07       37.72      5.26 o 
   1  12   8        1.84        0.47      2.42 o 
   2  12   8       30.21       34.74      4.12 o 
   3  12   8        5.44        5.05      2.96 o 
   4  12   8        2.36        2.29      2.93 o 
   0  13   8        4.67       10.21      5.27 o 
   1  13   8       16.78       21.36      4.26 o 
   2  13   8        0.15        0.55      3.02 o 
   1   0   9        0.72       -0.15      1.18 o 
   2   0   9     1086.97     1061.56     18.80 o 
   3   0   9        2.65        2.48      1.72 o 
   4   0   9       53.68       56.44      3.94 o 
   5   0   9        0.21        0.53      2.12 o 
   6   0   9       50.27       48.59      5.28 o 
   7   0   9       13.68       11.90      4.20 o 
   8   0   9        7.98       12.44      7.95 o 
   9   0   9       83.07       80.77      8.02 o 
  10   0   9        1.61        5.31      5.39 o 
   0   1   9      283.92      301.56      6.90 o 
   1   1   9       23.33       27.16      1.30 o 
   2   1   9      433.08      441.11      6.39 o 
   3   1   9      179.87      181.32      3.97 o 
   4   1   9      203.06      207.27      6.74 o 
   5   1   9        1.79        1.80      1.51 o 
   6   1   9       32.08       31.79      3.31 o 
   7   1   9      170.49      169.61      6.66 o 
   8   1   9       52.15       45.66      4.37 o 
   9   1   9       21.91       21.52      3.92 o 
  10   1   9       13.18        7.83      3.84 o 
   0   2   9      644.04      617.68     10.60 o 
   1   2   9     1272.33     1296.41     14.73 o 
   2   2   9      368.00      368.91      5.18 o 
   3   2   9       19.39       19.61      1.81 o 
   4   2   9      327.74      345.36     10.20 o 
   5   2   9      423.99      421.94      7.67 o 
   6   2   9      356.98      336.50      8.83 o 
   7   2   9       56.37       61.80      4.34 o 
   8   2   9       47.66       51.81      4.50 o 
   9   2   9        3.57        2.84      3.05 o 
  10   2   9       34.38       49.31      4.78 o 
   0   3   9     4532.04     4480.43     77.27 o 
   1   3   9        4.64        4.54      1.02 o 
   2   3   9      165.01      177.17      5.21 o 
   3   3   9      121.29      117.38      5.24 o 
   4   3   9      186.71      170.05      5.06 o 
   5   3   9      115.51      118.73      3.29 o 
   6   3   9       98.84       88.69      7.79 o 
   7   3   9       34.31       36.60      3.94 o 
   8   3   9       24.57       21.38      3.60 o 
   9   3   9        9.24       11.44      3.22 o 
   0   4   9      137.70      157.88      5.97 o 
   1   4   9       42.68       48.78      2.09 o 
   2   4   9      393.65      383.42      8.32 o 
   3   4   9        0.70        3.54      2.06 o 
   4   4   9       20.60       18.06      3.73 o 
   5   4   9      373.66      363.49     11.57 o 
   6   4   9       86.60       93.37      4.46 o 
   7   4   9       29.77       41.20      3.74 o 
   8   4   9        6.49        8.75      2.76 o 
   9   4   9       22.79       22.77      3.62 o 
   0   5   9       85.16       90.08      6.98 o 
   1   5   9       22.06       17.67      2.02 o 
   2   5   9       24.23       21.98      2.24 o 
   3   5   9       67.30       68.90      3.70 o 
   4   5   9      208.50      203.44      7.18 o 
   5   5   9       45.16       43.29      4.89 o 
   6   5   9       32.30       32.60      3.62 o 
   7   5   9        8.21        5.00      3.17 o 
   8   5   9       11.97       16.36      3.05 o 
   9   5   9        4.18        5.31      3.06 o 
   0   6   9       33.77       34.52      3.65 o 
   1   6   9      193.01      198.30      5.96 o 
   2   6   9       12.08       13.53      1.75 o 
   3   6   9       47.43       50.90      3.45 o 
   4   6   9       52.12       53.32      3.69 o 
   5   6   9       28.51       25.45      4.21 o 
   6   6   9       90.80       89.42      4.24 o 
   7   6   9       31.04       31.24      4.00 o 
   8   6   9        6.46        6.68      3.06 o 
   9   6   9        8.39       13.92      3.74 o 
   0   7   9      261.57      252.11      9.25 o 
   1   7   9      183.41      169.51      8.53 o 
   2   7   9       35.93       38.23      4.67 o 
   3   7   9        0.70        0.46      1.54 o 
   4   7   9        8.42        7.78      1.53 o 
   5   7   9       44.08       46.34      3.43 o 
   6   7   9       15.70       16.87      2.89 o 
   7   7   9       28.76       36.65      3.90 o 
   8   7   9        0.64        2.11      2.97 o 
   0   8   9      211.87      217.37     11.45 o 
   1   8   9       32.71       33.50      2.91 o 
   2   8   9       23.06       20.02      2.53 o 
   3   8   9       37.21       33.80      2.85 o 
   4   8   9       37.47       38.53      2.95 o 
   5   8   9       17.67       18.41      3.32 o 
   6   8   9       13.17       16.82      3.00 o 
   7   8   9        9.22        9.81      3.05 o 
   8   8   9        2.82        0.60      3.07 o 
   0   9   9       12.38       17.33      3.65 o 
   1   9   9       64.61       62.95      3.70 o 
   2   9   9       21.12       19.11      2.54 o 
   3   9   9        5.59        6.51      2.18 o 
   4   9   9        2.54        5.55      2.13 o 
   5   9   9       62.96       73.28      4.89 o 
   6   9   9       42.42       40.44      4.70 o 
   7   9   9       24.91       35.00      5.28 o 
   0  10   9       25.43       23.62      4.10 o 
   1  10   9       15.97       12.95      2.65 o 
   2  10   9       50.90       52.95      3.76 o 
   3  10   9        2.84       -0.12      2.13 o 
   4  10   9        7.96        9.72      2.77 o 
   5  10   9        8.37        5.00      3.08 o 
   6  10   9        8.15       12.87      3.44 o 
   0  11   9        0.23       -1.29      3.68 o 
   1  11   9        3.66        2.54      2.29 o 
   2  11   9        3.18        4.74      2.46 o 
   3  11   9        6.97        4.92      2.80 o 
   4  11   9       18.28       16.07      3.64 o 
   5  11   9        1.86        3.21      3.21 o 
   0  12   9       22.63       21.42      4.94 o 
   1  12   9       38.49       43.05      4.09 o 
   2  12   9        6.86        6.04      3.11 o 
   3  12   9        6.56        8.07      3.09 o 
   4  12   9        6.53        6.56      3.50 o 
   0  13   9       11.56       11.50      5.34 o 
   1  13   9       15.26       20.30      3.98 o 
   0   0  10      252.93      268.85     10.62 o 
   1   0  10      776.54      786.55     19.87 o 
   2   0  10      141.94      138.68      6.47 o 
   3   0  10       34.40       33.86      3.32 o 
   4   0  10       61.08       56.94      4.22 o 
   5   0  10       11.47       10.13      4.16 o 
   6   0  10       30.45       30.75      4.68 o 
   7   0  10       54.57       66.11      6.44 o 
   8   0  10       39.26       39.00      6.05 o 
   9   0  10       23.59       33.39      6.34 o 
   0   1  10      315.08      299.86     10.31 o 
   1   1  10      143.78      150.73      2.75 o 
   2   1  10      621.67      636.65     10.66 o 
   3   1  10       65.72       68.20      2.56 o 
   4   1  10      233.07      241.46      5.25 o 
   5   1  10       24.34       27.45      2.50 o 
   6   1  10      385.56      401.57     11.78 o 
   7   1  10       22.90       23.67      3.32 o 
   8   1  10       26.63       26.86      3.88 o 
   9   1  10        0.03        0.08      2.98 o 
   0   2  10       49.66       52.13      2.63 o 
   1   2  10       10.17        7.91      1.24 o 
   2   2  10      149.53      150.61      3.03 o 
   3   2  10        3.28        4.00      1.05 o 
   4   2  10       33.47       32.74      1.95 o 
   5   2  10      149.67      147.10      5.73 o 
   6   2  10       24.08       27.90      3.18 o 
   7   2  10        2.15        0.40      2.52 o 
   8   2  10       24.56       23.34      3.74 o 
   9   2  10        8.77        7.89      3.46 o 
   0   3  10       94.13       92.62      4.36 o 
   1   3  10      191.56      191.66      3.66 o 
   2   3  10       18.89       17.59      1.68 o 
   3   3  10      137.46      139.65      4.19 o 
   4   3  10       62.09       63.02      3.57 o 
   5   3  10      216.88      209.72      5.19 o 
   6   3  10       27.93       25.52      2.93 o 
   7   3  10       34.84       32.61      3.53 o 
   8   3  10       18.80       23.89      3.71 o 
   9   3  10        3.09        1.16      3.20 o 
   0   4  10      247.12      273.25      8.47 o 
   1   4  10      411.02      412.47      7.77 o 
   2   4  10       58.38       62.26      2.34 o 
   3   4  10       67.49       69.94      3.72 o 
   4   4  10      234.73      207.81     10.37 o 
   5   4  10       75.37       72.37      5.53 o 
   6   4  10       62.83       67.08      5.30 o 
   7   4  10       46.23       47.55      3.92 o 
   8   4  10        3.67       -0.23      2.75 o 
   9   4  10        6.90        3.35      3.18 o 
   0   5  10      199.00      188.47      7.08 o 
   1   5  10      318.51      315.27      6.67 o 
   2   5  10       61.55       62.35      2.70 o 
   3   5  10       72.55       64.55      4.40 o 
   4   5  10      119.92      120.01      5.33 o 
   5   5  10       53.61       52.56      5.06 o 
   6   5  10        7.59        6.87      2.13 o 
   7   5  10       11.07        9.47      2.81 o 
   8   5  10        1.05       -0.55      2.84 o 
   9   5  10        7.50        9.53      3.64 o 
   0   6  10      220.70      234.48      8.45 o 
   1   6  10      482.63      491.12     10.27 o 
   2   6  10      446.58      456.39     10.46 o 
   3   6  10       25.05       24.22      3.42 o 
   4   6  10      128.18      116.90      5.80 o 
   5   6  10        7.91       11.36      4.91 o 
   6   6  10        0.92       -0.20      2.13 o 
   7   6  10       44.74       52.79      4.17 o 
   8   6  10        0.38        0.61      2.67 o 
   0   7  10      519.57      499.46     17.78 o 
   1   7  10        3.44        1.61      2.76 o 
   2   7  10       53.19       52.45      3.79 o 
   3   7  10      226.91      241.06      5.65 o 
   4   7  10       47.24       40.41      4.42 o 
   5   7  10        7.09        4.12      2.05 o 
   6   7  10        3.54        4.68      3.15 o 
   7   7  10        7.64        5.60      2.73 o 
   8   7  10        4.64        6.20      5.05 o 
   0   8  10       24.40       22.06      3.77 o 
   1   8  10       30.36       28.06      2.77 o 
   2   8  10        2.97        2.41      1.92 o 
   3   8  10       50.51       59.31      5.24 o 
   4   8  10       81.89       78.01      4.07 o 
   5   8  10        9.13        6.81      3.71 o 
   6   8  10        1.54        2.90      2.44 o 
   7   8  10        3.14        4.97      2.82 o 
   0   9  10       26.30       25.62      4.13 o 
   1   9  10       36.46       30.77      3.02 o 
   2   9  10       39.59       40.37      3.25 o 
   3   9  10       30.59       26.33      3.76 o 
   4   9  10       53.06       49.88      3.76 o 
   5   9  10       22.12       25.96      3.46 o 
   6   9  10       24.60       32.05      3.84 o 
   7   9  10        3.69        5.23      3.02 o 
   0  10  10        6.62        4.64      3.12 o 
   1  10  10        0.12       -1.49      2.01 o 
   2  10  10       26.86       25.48      3.07 o 
   3  10  10       20.34       18.79      2.84 o 
   4  10  10       23.81       24.11      3.31 o 
   5  10  10       22.15       23.61      3.69 o 
   6  10  10        0.43        3.61      2.99 o 
   0  11  10       23.36       24.65      4.67 o 
   1  11  10       15.99       14.78      2.90 o 
   2  11  10        2.17        1.47      2.35 o 
   3  11  10        7.10        1.81      2.91 o 
   4  11  10        5.46        7.14      3.25 o 
   5  11  10        7.69       10.14      3.47 o 
   0  12  10        5.66        8.37      4.28 o 
   1  12  10        7.04        6.28      2.84 o 
   2  12  10        6.70        6.78      3.09 o 
   3  12  10        0.63        0.87      3.08 o 
   1   0  11        8.43        4.68      1.51 o 
   2   0  11       43.93       47.85      3.36 o 
   3   0  11      216.84      208.59      6.71 o 
   4   0  11       14.11       16.40      2.78 o 
   5   0  11       31.33       29.78      4.48 o 
   6   0  11       69.31       76.27      6.23 o 
   7   0  11       56.78       58.67     10.73 o 
   8   0  11       86.71       94.26     10.37 o 
   9   0  11        0.05       -4.31      4.31 o 
   0   1  11        6.31        5.92      1.53 o 
   1   1  11       42.60       45.82      1.78 o 
   2   1  11       82.89       85.82      4.46 o 
   3   1  11       58.36       61.91      2.58 o 
   4   1  11        0.86        2.08      1.53 o 
   5   1  11        6.61       11.39      2.61 o 
   6   1  11       35.81       33.85      3.64 o 
   7   1  11       42.57       47.80      4.67 o 
   8   1  11       58.24       63.77      4.93 o 
   9   1  11        9.78       11.77      3.74 o 
   0   2  11       22.54       23.63      2.20 o 
   1   2  11      428.58      420.04      5.73 o 
   2   2  11       34.11       38.95      2.29 o 
   3   2  11       15.55       15.35      1.61 o 
   4   2  11       86.87       93.30      3.44 o 
   5   2  11       57.16       64.10      3.11 o 
   6   2  11        0.51        0.31      2.33 o 
   7   2  11       19.69       16.85      3.21 o 
   8   2  11       22.18       29.09      3.98 o 
   9   2  11        6.30        7.49      3.49 o 
   0   3  11      559.84      565.79     13.53 o 
   1   3  11      149.47      155.43      3.86 o 
   2   3  11       11.54       11.65      1.17 o 
   3   3  11      501.69      514.89      9.24 o 
   4   3  11       71.98       68.75      5.02 o 
   5   3  11       95.03       99.54      5.32 o 
   6   3  11       13.11       12.23      2.66 o 
   7   3  11       40.52       48.51      4.06 o 
   8   3  11       12.44       16.40      3.58 o 
   9   3  11        0.89       -3.61      3.61 o 
   0   4  11       10.24        5.71      2.69 o 
   1   4  11       66.73       60.00      2.62 o 
   2   4  11      622.87      609.60      8.61 o 
   3   4  11      112.82      104.19      6.69 o 
   4   4  11      196.63      195.48      7.06 o 
   5   4  11       12.66        9.59      3.51 o 
   6   4  11       51.22       54.35      3.78 o 
   7   4  11       71.40       74.84      5.10 o 
   8   4  11       11.07       16.52      4.24 o 
   9   4  11        0.67        2.99      3.28 o 
   0   5  11        6.31        8.59      3.01 o 
   1   5  11      158.57      156.39      4.88 o 
   2   5  11      314.00      315.46      7.20 o 
   3   5  11      153.24      140.05      8.87 o 
   4   5  11      131.61      130.80      7.37 o 
   5   5  11       59.21       58.50      7.05 o 
   6   5  11      192.96      212.75     12.75 o 
   7   5  11        1.30        7.46      2.91 o 
   8   5  11       30.85       38.88      4.14 o 
   0   6  11       20.86       25.30      6.02 o 
   1   6  11      193.25      191.33      6.07 o 
   2   6  11      301.14      307.26      7.55 o 
   3   6  11       37.31       40.73      4.21 o 
   4   6  11       48.27       57.03      5.63 o 
   5   6  11       40.11       39.90      6.57 o 
   6   6  11       27.86       31.47      6.47 o 
   7   6  11       88.68       83.49      4.93 o 
   8   6  11        1.28        3.01      2.98 o 
   0   7  11        5.73        9.77      7.34 o 
   1   7  11       53.20       59.28      4.74 o 
   2   7  11      363.66      354.56     10.46 o 
   3   7  11      109.76      102.08      5.78 o 
   4   7  11       33.25       40.30      5.76 o 
   5   7  11       25.61       29.55      5.67 o 
   6   7  11        3.17        7.89      2.28 o 
   7   7  11       17.38       19.31      3.77 o 
   0   8  11       64.61       55.76      5.01 o 
   1   8  11       79.41       75.91      3.87 o 
   2   8  11       18.13       17.94      2.47 o 
   3   8  11       77.55       68.74      7.01 o 
   4   8  11        4.21        6.73      2.12 o 
   5   8  11        0.39        1.52      2.23 o 
   6   8  11        6.57        3.81      3.72 o 
   7   8  11       20.22       23.69      3.56 o 
   0   9  11        8.56       14.76      4.47 o 
   1   9  11        0.46       -1.02      2.02 o 
   2   9  11       54.05       44.34      3.71 o 
   3   9  11       36.64       38.78      3.57 o 
   4   9  11        0.39        0.79      2.25 o 
   5   9  11       14.72       15.31      3.05 o 
   6   9  11        9.09        8.28      3.39 o 
   0  10  11        0.81       -2.17      3.11 o 
   1  10  11        0.26       -1.31      2.08 o 
   2  10  11       25.00       25.93      3.13 o 
   3  10  11        0.13       -0.67      2.41 o 
   4  10  11        0.62       -0.96      2.43 o 
   5  10  11       21.17       21.05      3.62 o 
   0  11  11        2.22        3.65      3.48 o 
   1  11  11        4.99        4.79      2.76 o 
   2  11  11        3.87        7.94      2.99 o 
   3  11  11        1.91        0.17      2.79 o 
   4  11  11        5.31        3.04      3.17 o 
   0  12  11       26.10       37.88      5.80 o 
   1  12  11        3.40        4.16      2.75 o 
   2  12  11        7.94        7.16      5.12 o 
   0   0  12       30.22       32.12      2.78 o 
   1   0  12        0.71        0.82      1.46 o 
   2   0  12        0.61       -0.42      1.79 o 
   3   0  12      137.29      154.30      7.39 o 
   4   0  12        8.21        5.60      3.48 o 
   5   0  12       77.98       72.52      9.83 o 
   6   0  12        8.01       10.45      4.07 o 
   7   0  12       77.83       75.54      9.90 o 
   8   0  12       56.46       57.65      6.82 o 
   9   0  12        3.37        6.82      5.14 o 
   0   1  12        1.18        1.83      1.62 o 
   1   1  12       49.46       54.12      1.93 o 
   2   1  12       12.26       13.52      1.67 o 
   3   1  12       11.76       14.55      1.85 o 
   4   1  12      169.21      152.45      4.76 o 
   5   1  12       30.46       36.75      3.35 o 
   6   1  12       44.33       53.96      6.53 o 
   7   1  12       22.46       17.95      3.40 o 
   8   1  12       26.59       33.93      4.10 o 
   9   1  12        6.89        8.58      3.63 o 
   0   2  12      290.08      294.07      7.55 o 
   1   2  12       84.34       84.34      3.72 o 
   2   2  12       66.52       69.06      2.35 o 
   3   2  12       13.11       14.62      1.88 o 
   4   2  12       61.43       58.98      2.93 o 
   5   2  12      126.89      134.64      8.21 o 
   6   2  12       11.77       14.77      2.94 o 
   7   2  12       48.56       58.21      4.53 o 
   8   2  12        9.95        9.23      3.72 o 
   9   2  12        4.87        7.76      4.18 o 
   0   3  12      341.26      342.35      8.49 o 
   1   3  12      301.33      304.01      5.86 o 
   2   3  12      123.76      127.19      3.73 o 
   3   3  12      203.49      197.80      4.61 o 
   4   3  12      330.10      327.85      7.60 o 
   5   3  12       47.02       50.88      3.49 o 
   6   3  12        6.39        7.86      4.92 o 
   7   3  12       54.18       57.80      6.84 o 
   8   3  12        7.36       11.41      3.79 o 
   0   4  12      781.30      758.94     23.93 o 
   1   4  12       78.97       78.34      3.69 o 
   2   4  12      374.93      371.57      7.15 o 
   3   4  12       12.37       14.52      3.69 o 
   4   4  12       52.32       40.85      4.86 o 
   5   4  12       91.49       88.84      7.84 o 
   6   4  12        4.52        6.99      2.61 o 
   7   4  12        6.93        7.75      3.09 o 
   8   4  12        0.60        4.67      3.35 o 
   0   5  12      671.96      686.74     21.48 o 
   1   5  12      464.89      452.90     10.15 o 
   2   5  12       35.83       37.43      2.70 o 
   3   5  12       22.39       15.52      3.92 o 
   4   5  12        0.64        5.57      3.29 o 
   5   5  12        3.33        2.00      4.35 o 
   6   5  12      208.30      214.67     17.57 o 
   7   5  12       13.38       18.06      3.28 o 
   8   5  12        4.79        0.92      3.38 o 
   0   6  12        1.93        2.90      3.94 o 
   1   6  12      134.12      130.13      6.16 o 
   2   6  12       54.46       58.20      4.50 o 
   3   6  12       18.87       19.63      5.64 o 
   4   6  12       23.41       18.22      5.09 o 
   5   6  12       54.40       48.09      7.23 o 
   6   6  12        6.96        2.00      5.08 o 
   7   6  12       10.78       13.93      3.11 o 
   0   7  12      140.12      132.49      9.03 o 
   1   7  12      147.89      159.78      8.03 o 
   2   7  12       41.51       41.65      4.36 o 
   3   7  12       12.76       18.56      4.26 o 
   4   7  12        0.96        2.59      5.00 o 
   5   7  12       12.07        6.06      6.84 o 
   6   7  12        5.81        3.84      7.14 o 
   7   7  12        2.78        5.36      2.62 o 
   0   8  12       44.55       44.95      6.59 o 
   1   8  12       10.18        9.13      3.30 o 
   2   8  12       10.49       11.56      2.81 o 
   3   8  12        6.19        0.91      2.38 o 
   4   8  12        5.04        3.79      2.15 o 
   5   8  12        1.88        6.29      5.46 o 
   6   8  12       19.64       20.43      2.87 o 
   0   9  12       16.64       15.59      3.82 o 
   1   9  12        9.25       10.61      2.52 o 
   2   9  12       10.40        9.63      2.92 o 
   3   9  12       19.05       22.04      3.11 o 
   4   9  12        4.09        5.02      2.74 o 
   5   9  12        3.10        1.88      2.90 o 
   6   9  12        1.92        5.38      2.77 o 
   0  10  12        0.02        1.97      3.29 o 
   1  10  12        3.54        5.99      2.50 o 
   2  10  12       14.51       14.15      3.08 o 
   3  10  12        2.66        4.31      2.67 o 
   4  10  12        6.58        3.02      3.13 o 
   0  11  12       20.27       27.14      5.06 o 
   1  11  12        1.03       -1.64      2.59 o 
   2  11  12        0.60        1.55      2.86 o 
   3  11  12       19.42       24.01      3.74 o 
   1   0  13       18.37       19.32      2.55 o 
   2   0  13        3.46        0.92      2.53 o 
   3   0  13       43.15       46.68      4.71 o 
   4   0  13       24.22       21.36      4.10 o 
   5   0  13       10.29       11.05      6.28 o 
   6   0  13       52.02       63.80      8.85 o 
   7   0  13       20.23       27.69      9.46 o 
   8   0  13       16.64       21.88      7.31 o 
   0   1  13        0.03        1.50      2.26 o 
   1   1  13       62.63       58.62      2.77 o 
   2   1  13       75.64       74.50      3.52 o 
   3   1  13       30.07       31.99      2.99 o 
   4   1  13       40.02       44.87      3.69 o 
   5   1  13       17.20       22.41      3.18 o 
   6   1  13       56.96       55.84      4.18 o 
   7   1  13       10.90        9.83      3.51 o 
   8   1  13       27.59       34.27      4.92 o 
   0   2  13      351.42      334.56     18.75 o 
   1   2  13       63.24       64.65      2.72 o 
   2   2  13       29.11       25.95      2.55 o 
   3   2  13       58.86       59.87      3.70 o 
   4   2  13       15.40       12.06      2.88 o 
   5   2  13       86.13       86.85      5.13 o 
   6   2  13       55.37       59.23      4.81 o 
   7   2  13        2.87        5.70      4.17 o 
   8   2  13       38.57       41.66      7.35 o 
   0   3  13        0.70        0.69      2.53 o 
   1   3  13      181.59      182.93      5.68 o 
   2   3  13       37.15       42.35      3.93 o 
   3   3  13      222.14      221.99      8.18 o 
   4   3  13      153.24      148.84      6.06 o 
   5   3  13      159.56      163.22      7.79 o 
   6   3  13       52.09       62.89      5.32 o 
   7   3  13        9.30        8.51      3.52 o 
   8   3  13       18.03       21.68      4.34 o 
   0   4  13      741.99      734.62     21.98 o 
   1   4  13       44.77       50.17      3.27 o 
   2   4  13      128.16      124.69      4.38 o 
   3   4  13       38.71       34.42      2.43 o 
   4   4  13       33.42       26.68      4.52 o 
   5   4  13       52.31       49.30      6.68 o 
   6   4  13       52.88       53.16      5.93 o 
   7   4  13       19.09       23.05      6.20 o 
   8   4  13        0.76        1.58      3.43 o 
   0   5  13        3.41       -0.38      3.45 o 
   1   5  13      135.92      125.41      5.93 o 
   2   5  13      217.38      217.67      7.08 o 
   3   5  13      100.58       94.41      4.40 o 
   4   5  13        0.91        2.22      3.43 o 
   5   5  13       21.86       33.95      6.42 o 
   6   5  13        9.82        6.07      5.03 o 
   7   5  13       10.93       14.94      3.29 o 
   0   6  13        3.00        3.49      4.09 o 
   1   6  13       45.64       52.10      6.66 o 
   2   6  13       43.92       39.65      5.11 o 
   3   6  13       88.11       84.52      6.63 o 
   4   6  13       23.13       18.37      4.38 o 
   5   6  13       36.38       29.30      7.29 o 
   6   6  13       16.50       14.98      5.69 o 
   7   6  13        7.53       11.25      6.31 o 
   0   7  13       16.26       12.59      6.80 o 
   1   7  13       79.67       88.33      6.87 o 
   2   7  13       56.94       47.84      6.26 o 
   3   7  13       18.98       22.20      5.59 o 
   4   7  13       11.01       10.22      4.17 o 
   5   7  13        3.56        1.82      7.97 o 
   6   7  13       35.11       34.89      7.24 o 
   0   8  13       18.50       14.46      5.02 o 
   1   8  13       12.97        8.38      3.92 o 
   2   8  13       16.23       12.10      4.25 o 
   3   8  13       17.87       20.57      3.14 o 
   4   8  13        3.34        2.73      2.25 o 
   5   8  13       13.22       11.04      4.50 o 
   6   8  13        2.65       -1.23      4.06 o 
   0   9  13        1.00       -2.42      4.00 o 
   1   9  13        8.26       10.30      2.66 o 
   2   9  13        0.56       -1.23      2.33 o 
   3   9  13       14.18       11.39      4.71 o 
   4   9  13        4.53        7.38      2.62 o 
   5   9  13        4.82        5.61      4.41 o 
   0  10  13        3.67        1.45      4.11 o 
   1  10  13        1.27       -2.44      2.44 o 
   2  10  13       20.45       25.17      4.18 o 
   3  10  13        6.83        9.72      3.03 o 
   4  10  13        3.30        1.49      2.74 o 
   0  11  13        0.01       -3.75      3.75 o 
   1  11  13        5.01        2.86      2.95 o 
   2  11  13       23.17       25.50      3.85 o 
   0   0  14      142.02      146.58     12.00 o 
   1   0  14       96.91      102.10      7.17 o 
   2   0  14      119.99      123.78     11.24 o 
   3   0  14       32.21       26.48      5.78 o 
   4   0  14       16.99       24.70      5.67 o 
   5   0  14        3.86        1.11      4.70 o 
   6   0  14       31.62       40.32      7.48 o 
   7   0  14       88.29      109.28     10.82 o 
   8   0  14        2.37        4.45      6.37 o 
   0   1  14        9.74        4.92      4.21 o 
   1   1  14       40.30       39.91      3.67 o 
   2   1  14       85.57       75.55      4.99 o 
   3   1  14       18.41       20.61      3.81 o 
   4   1  14       46.05       53.07      4.30 o 
   5   1  14        3.86        5.47      3.82 o 
   6   1  14        3.70        7.57      3.33 o 
   7   1  14        0.70       -1.34      3.92 o 
   8   1  14       29.13       27.80      5.68 o 
   0   2  14       20.37       22.72      4.98 o 
   1   2  14       26.41       32.87      3.44 o 
   2   2  14      133.52      141.25      5.60 o 
   3   2  14        9.98       11.11      2.67 o 
   4   2  14       27.71       28.20      3.65 o 
   5   2  14       40.71       41.58      4.17 o 
   6   2  14       12.13       12.84      4.19 o 
   7   2  14       11.67       11.71      3.77 o 
   8   2  14        4.55        5.92      4.35 o 
   0   3  14       11.56       16.34      4.17 o 
   1   3  14      159.83      145.75      5.78 o 
   2   3  14       40.69       46.54      4.76 o 
   3   3  14       53.80       51.65      5.40 o 
   4   3  14       47.83       50.37      3.99 o 
   5   3  14       38.09       31.97      3.89 o 
   6   3  14       15.42       11.94      7.71 o 
   7   3  14        7.35        8.96      3.54 o 
   0   4  14       53.96       55.22      9.32 o 
   1   4  14       16.33       13.87      2.83 o 
   2   4  14       67.76       70.11      8.28 o 
   3   4  14       22.64       24.36      3.15 o 
   4   4  14        8.94       10.08      2.64 o 
   5   4  14       30.60       35.24      5.47 o 
   6   4  14       25.62       26.18      3.65 o 
   7   4  14        9.40        8.41      4.07 o 
   0   5  14       11.52       11.59      6.78 o 
   1   5  14      291.50      323.73     11.47 o 
   2   5  14        2.75        4.07      4.37 o 
   3   5  14       70.23       77.91      4.38 o 
   4   5  14       11.18        8.12      3.79 o 
   5   5  14       25.13       11.99      5.26 o 
   6   5  14       33.55       38.62      6.96 o 
   7   5  14       28.32       32.24      4.14 o 
   0   6  14       73.58       74.42     11.38 o 
   1   6  14      122.71      108.17      7.18 o 
   2   6  14      153.89      155.15      8.46 o 
   3   6  14       91.43       77.33      6.67 o 
   4   6  14        3.13        0.49      5.96 o 
   5   6  14        8.32        9.50      5.28 o 
   6   6  14        9.96       10.97      5.82 o 
   0   7  14       20.55       14.51      7.76 o 
   1   7  14       13.49       12.55      4.24 o 
   2   7  14       47.43       56.49      5.99 o 
   3   7  14       13.99        7.35      4.18 o 
   4   7  14       16.66       20.01      4.68 o 
   5   7  14       10.47       14.35      5.98 o 
   6   7  14        5.57        6.09      5.65 o 
   0   8  14       16.55       16.70      8.28 o 
   1   8  14        3.06       -1.39      4.50 o 
   2   8  14       24.76       24.54      4.98 o 
   3   8  14        4.96        8.46      4.25 o 
   4   8  14       15.89       11.14      4.54 o 
   5   8  14        0.64       -2.29      3.87 o 
   0   9  14        1.56        0.75      7.17 o 
   1   9  14        8.54       11.51      3.21 o 
   2   9  14       16.15       14.26      3.06 o 
   3   9  14       20.94       22.41      3.31 o 
   4   9  14        5.83        5.50      2.63 o 
   0  10  14        0.70       -1.80      4.04 o 
   1  10  14        6.45        6.90      3.26 o 
   2  10  14        4.78        6.42      3.21 o 
   1   0  15       32.86       32.43      5.16 o 
   2   0  15       14.76       12.23      4.13 o 
   3   0  15      138.00      127.55     10.51 o 
   4   0  15       57.83       49.47      7.31 o 
   5   0  15       31.52       58.83      8.00 o 
   6   0  15        0.16        0.63      5.43 o 
   7   0  15        2.57        5.22      5.98 o 
   0   1  15        5.39        4.38      3.59 o 
   1   1  15       32.47       33.55      3.62 o 
   2   1  15       95.87       81.03      5.36 o 
   3   1  15       41.52       38.40      4.84 o 
   4   1  15       94.20       86.66      6.26 o 
   5   1  15       92.53       95.53      6.73 o 
   6   1  15       10.98        8.97      4.29 o 
   7   1  15       22.02       18.74      5.02 o 
   0   2  15      119.93      126.45      8.23 o 
   1   2  15       10.29        7.29      2.76 o 
   2   2  15       22.04       22.00      3.68 o 
   3   2  15      100.74      103.68      5.91 o 
   4   2  15      111.21      107.05      6.80 o 
   5   2  15       30.59       34.96      7.15 o 
   6   2  15       22.32       17.20      4.30 o 
   7   2  15       29.99       34.52      5.27 o 
   0   3  15        2.80        3.20      5.32 o 
   1   3  15       83.30       73.95      6.96 o 
   2   3  15       25.68       23.01      5.83 o 
   3   3  15        1.28        1.93      2.75 o 
   4   3  15        5.88        9.22      3.40 o 
   5   3  15       12.03       11.33      3.67 o 
   6   3  15       27.41       31.14     10.89 o 
   7   3  15       10.18       10.35      6.28 o 
   0   4  15        0.37       -4.80      5.04 o 
   1   4  15       20.30       25.34      7.56 o 
   2   4  15       19.36       18.76      3.57 o 
   3   4  15       18.86       17.65      3.49 o 
   4   4  15       68.93       69.57      5.19 o 
   5   4  15       74.50       74.82      5.40 o 
   6   4  15        9.07        8.23      3.55 o 
   7   4  15        4.62       -2.19      3.60 o 
   0   5  15        0.05        3.97      6.33 o 
   1   5  15      116.91      104.52      9.03 o 
   2   5  15       69.73       76.40     21.90 o 
   3   5  15       22.13       25.48      3.67 o 
   4   5  15       34.85       35.99      3.70 o 
   5   5  15        1.37       12.94      7.24 o 
   6   5  15        8.46       18.72      8.25 o 
   0   6  15       26.12       23.97      8.21 o 
   1   6  15       28.33       21.51      5.97 o 
   2   6  15       16.28        7.79      5.02 o 
   3   6  15        7.36        9.45     11.53 o 
   4   6  15        5.67        7.46      5.13 o 
   5   6  15        5.83        5.15      7.76 o 
   6   6  15        8.10        4.56      7.76 o 
   0   7  15        0.14        5.25      6.89 o 
   1   7  15       20.91       25.29      6.31 o 
   2   7  15       20.49       13.00      5.73 o 
   3   7  15       11.99       10.54      5.68 o 
   4   7  15        0.70       -0.57      4.48 o 
   5   7  15        0.45       -0.45      7.17 o 
   0   8  15        0.24       -2.02      6.61 o 
   1   8  15       12.88        8.91      5.30 o 
   2   8  15       28.46       31.46      7.12 o 
   3   8  15       19.58       18.99      6.50 o 
   4   8  15       18.74       21.81      3.36 o 
   0   9  15       13.47       11.54      4.86 o 
   1   9  15        5.12        3.40      3.48 o 
   2   9  15       17.34       17.58      3.55 o 
   3   9  15        8.55       11.59      3.31 o 
   0   0  16      104.90      103.02     10.89 o 
   1   0  16       35.92       39.33     10.26 o 
   2   0  16        0.27        7.03      3.86 o 
   3   0  16        0.35        3.17      5.04 o 
   4   0  16       21.60       20.18      6.26 o 
   5   0  16        6.30        6.61      5.64 o 
   6   0  16       63.36       64.57      9.29 o 
   7   0  16       25.80       22.23      7.58 o 
   0   1  16      115.13      108.31      8.02 o 
   1   1  16       11.65        9.01      3.06 o 
   2   1  16       36.02       38.24      4.45 o 
   3   1  16        8.55        8.18      3.89 o 
   4   1  16       14.20       14.59      5.25 o 
   5   1  16       70.60       61.32      5.93 o 
   6   1  16       12.51       15.81      4.62 o 
   7   1  16       55.82       47.23      6.17 o 
   0   2  16       52.37       52.40      6.32 o 
   1   2  16       14.33       16.02      3.68 o 
   2   2  16       10.16       12.81      3.62 o 
   3   2  16       26.92       23.66      5.05 o 
   4   2  16       28.15       19.69      4.36 o 
   5   2  16       23.00       21.08      4.36 o 
   6   2  16        8.59        4.92      4.07 o 
   0   3  16       19.50       17.11      4.68 o 
   1   3  16        6.09        3.33      3.17 o 
   2   3  16      101.83       85.55      5.89 o 
   3   3  16       28.23       33.66      4.26 o 
   4   3  16        7.70        2.48      3.45 o 
   5   3  16       14.62       12.45      3.84 o 
   6   3  16        5.46        5.75      3.81 o 
   0   4  16        2.21       -3.69      5.81 o 
   1   4  16      106.01      112.49      6.81 o 
   2   4  16       31.57       29.69      5.66 o 
   3   4  16       84.70       90.53      5.86 o 
   4   4  16       16.88       12.77      3.91 o 
   5   4  16        0.32       -2.54      3.03 o 
   6   4  16        8.19       10.78      5.55 o 
   0   5  16       57.51       58.45     11.27 o 
   1   5  16        9.01        2.02      8.61 o 
   2   5  16      182.57      175.97     16.70 o 
   3   5  16        4.49        3.41      2.99 o 
   4   5  16       20.90       16.65      3.44 o 
   5   5  16       10.70        6.27      3.18 o 
   0   6  16      106.90      102.12     14.02 o 
   1   6  16       69.59       64.56      8.35 o 
   2   6  16       35.07       38.69      7.33 o 
   3   6  16       40.63       40.32      7.40 o 
   4   6  16        5.05        6.27      5.98 o 
   5   6  16       10.26        7.10      7.90 o 
   0   7  16       12.29        2.75      7.90 o 
   1   7  16       10.48        2.05      4.78 o 
   2   7  16       15.80       26.98      6.91 o 
   3   7  16       14.39       13.48      7.31 o 
   4   7  16        3.08        1.03      5.06 o 
   0   8  16        0.71        1.95      7.13 o 
   1   8  16       28.73       32.38      7.25 o 
   2   8  16        8.54       -0.92      7.74 o 
   3   8  16        3.21        0.43      5.19 o 
   0   9  16        2.30       -2.57      7.83 o 
   1   9  16       13.52       13.12      6.54 o 
   1   0  17        0.84        4.14      4.20 o 
   2   0  17        4.01        1.97      4.00 o 
   3   0  17       36.74       32.74      7.27 o 
   4   0  17        0.06       -4.63      4.63 o 
   5   0  17        0.54       -0.56      5.25 o 
   6   0  17        0.29       -0.87      5.74 o 
   0   1  17       61.60       48.87      6.49 o 
   1   1  17        3.54        5.58      2.96 o 
   2   1  17       22.33       24.48      4.33 o 
   3   1  17       36.86       27.87      6.35 o 
   4   1  17       48.61       43.79      5.47 o 
   5   1  17       24.81       17.49      4.66 o 
   6   1  17        3.98        1.18      4.02 o 
   0   2  17       37.85       27.96      5.47 o 
   1   2  17       25.02       23.24      4.33 o 
   2   2  17       25.23       33.52      4.63 o 
   3   2  17       37.68       37.84      4.72 o 
   4   2  17       44.85       48.42      5.64 o 
   5   2  17       13.60       17.51      4.71 o 
   6   2  17        2.06        0.00      3.75 o 
   0   3  17       34.27       27.63      8.70 o 
   1   3  17       19.32       17.07      4.03 o 
   2   3  17       15.89       12.20      3.81 o 
   3   3  17       23.39       34.56      5.19 o 
   4   3  17       23.34       23.00      4.60 o 
   5   3  17       21.40       22.88      4.64 o 
   0   4  17       11.29        1.81      6.58 o 
   1   4  17       45.31       45.37      9.99 o 
   2   4  17        3.14        1.50      3.40 o 
   3   4  17        0.98        0.68      4.05 o 
   4   4  17       14.27       10.93      4.07 o 
   5   4  17        3.84        1.04      5.95 o 
   0   5  17        1.11       -0.14      6.51 o 
   1   5  17       48.59       54.78      8.03 o 
   2   5  17       30.42       37.16      7.05 o 
   3   5  17       17.30       18.67      3.85 o 
   4   5  17       16.67       20.53      4.16 o 
   0   6  17       22.54       35.38     10.68 o 
   1   6  17       30.26       29.57      6.78 o 
   2   6  17       26.94       25.12      6.63 o 
   3   6  17        3.31        4.45      5.50 o 
   4   6  17        0.36       -4.55      4.55 o 
   0   7  17       29.50       30.20     10.12 o 
   1   7  17        8.22       11.28      8.98 o 
   2   7  17        6.55        6.53      5.46 o 
   3   7  17        2.85       -0.23      5.42 o 
   0   8  17        1.58        4.70      8.07 o 
   1   8  17        5.84        9.67      5.97 o 
   0   0  18       50.75       39.38      8.94 o 
   1   0  18       36.92       22.76      5.55 o 
   2   0  18        2.31        3.41      5.78 o 
   3   0  18        2.87       -4.59      4.59 o 
   4   0  18       44.95       48.99      8.63 o 
   5   0  18        0.02       -2.99      5.74 o 
   0   1  18        3.58        1.69      4.34 o 
   1   1  18       48.91       63.29      5.13 o 
   2   1  18       15.65       13.29      4.15 o 
   3   1  18       26.63       21.69      4.91 o 
   4   1  18       11.05       12.91      4.68 o 
   5   1  18       44.63       44.97      6.14 o 
   0   2  18       15.89       13.42      5.15 o 
   1   2  18       10.39        0.16      4.36 o 
   2   2  18       16.77       13.37      4.04 o 
   3   2  18       10.81        1.62      4.84 o 
   4   2  18       57.12       59.69      6.38 o 
   5   2  18       20.57       20.26      5.04 o 
   0   3  18        8.50        5.74      7.65 o 
   1   3  18        1.94       -0.25      3.40 o 
   2   3  18       14.79       11.19      4.01 o 
   3   3  18        0.49        0.81      3.26 o 
   4   3  18        6.65        0.52      3.82 o 
   0   4  18        4.33       -6.33      6.33 o 
   1   4  18       22.18       39.47      7.25 o 
   2   4  18       10.45        9.82      3.92 o 
   3   4  18        9.17        7.74      3.76 o 
   4   4  18        3.66        0.06      3.79 o 
   0   5  18       59.31       66.70     12.53 o 
   1   5  18       19.16       12.20      5.88 o 
   2   5  18       45.05       36.69      7.25 o 
   3   5  18        5.67        6.73      3.64 o 
   0   6  18        9.74        6.05      8.00 o 
   1   6  18       50.11       45.95      8.09 o 
   2   6  18        6.06        3.64      5.57 o 
   1   0  19        3.41        0.12      4.43 o 
   2   0  19        4.67        3.10      6.33 o 
   3   0  19        4.53        0.35      5.95 o 
   4   0  19        9.08        7.48      6.37 o 
   0   1  19        1.02        5.47      4.75 o 
   1   1  19       10.85        9.07      3.59 o 
   2   1  19       12.28       17.09      4.55 o 
   3   1  19       31.10       31.68      5.87 o 
   4   1  19        4.57        7.73      4.47 o 
   0   2  19        2.47       -1.97      4.46 o 
   1   2  19        8.99        7.31      5.71 o 
   2   2  19        4.41        2.52      3.74 o 
   3   2  19       13.96       14.13      4.99 o 
   0   3  19        3.59       -4.18      6.82 o 
   1   3  19       26.86       15.03      4.72 o 
   2   3  19       24.45       25.68      4.97 o 
   3   3  19       25.05       32.38      4.99 o 
   0   4  19        1.06       -5.78      5.78 o 
   1   4  19       15.12       19.46      6.39 o 
   2   4  19        2.31        4.72      3.98 o 
   0   5  19        5.61        6.65      8.32 o 
   1   5  19       25.84       26.88     16.18 o 
   0   0  20      114.14      139.24     15.13 o 
   1   0  20        4.67       -3.87      4.46 o 
   2   0  20        2.27       -3.72      6.44 o 
   0   1  20        0.57        3.82     10.11 o 
   1   1  20        4.87        5.36      4.13 o 
   2   1  20        4.58        4.57      4.19 o 
   0   2  20        1.61       -1.03      4.77 o 
   1   2  20        3.58        2.49      4.41 o 
                                                 
